# Supplementary material for: Phylogeography and transmission of Mycobacterium tuberculosis spanning prisons and surrounding communities in Paraguay
Source: Nat Commun. 2023 Jan 19;14:303. doi: 10.1038/s41467-023-35813-9 (PMC9849832; doi:10.1038/s41467-023-35813-9)
Supplement: Supplementary file 3 — Source Data [file 41467_2023_35813_MOESM3_ESM.zip]

Archive with 21 entries (20 files):
- source_data/
- source_data/Fig2.treefile
- __MACOSX/source_data/._Fig2.treefile
- source_data/Fig3a.treefile
- __MACOSX/source_data/._Fig3a.treefile
- source_data/Fig3b.treefile
- __MACOSX/source_data/._Fig3b.treefile
- source_data/Fig3c.treefile
- __MACOSX/source_data/._Fig3c.treefile
- source_data/Fig4b_cluster2.treefile
- __MACOSX/source_data/._Fig4b_cluster2.treefile
- source_data/Fig4b_cluster4.treefile
- __MACOSX/source_data/._Fig4b_cluster4.treefile
- source_data/Fig4b_cluster5.treefile
- __MACOSX/source_data/._Fig4b_cluster5.treefile
- source_data/Fig5.treefile
- __MACOSX/source_data/._Fig5.treefile
- source_data/fig_data.xlsx
- __MACOSX/source_data/._fig_data.xlsx
- source_data/~$fig_data.xlsx
- __MACOSX/source_data/._~$fig_data.xlsx
