# Supplementary material for: Phylogeography and transmission of Mycobacterium tuberculosis spanning prisons and surrounding communities in Paraguay
Source: Nat Commun. 2023 Jan 19;14:303. doi: 10.1038/s41467-023-35813-9 (PMC9849832; doi:10.1038/s41467-023-35813-9)
Supplement: Supplementary file 3 — Source Data [file 41467_2023_35813_MOESM3_ESM.zip › source_data/Fig2.treefile]

(((((((((((pgy_1:0.0001538171,(pgy_75:0.0001137058,(pgy_192:4.16725e-05,(pgy_263:3.08249e-05,pgy_356:4.15805e-05):1.03157e-05):2.502e-06):6.18468e-05):0.0003842395,pgy_135:0.0004537775):0.0001535764,pgy_465:0.0006653158):0.0006383328,((pgy_49:0.0011278124,((pgy_293:3.16434e-05,pgy_306:9.8483e-06):0.0008851347,pgy_408:0.0009054379):9.50129e-05):0.0001074829,(pgy_206:0.0007235833,(pgy_207:0.00079144,pgy_312:0.0006534751):0.0001661649):0.000272303):2.7388e-06):0.0003374844,pgy_242:0.0017038088):0.0006000346,(((((((((((pgy_3:1.45236e-05,pgy_151:2.12256e-05):2.58968e-05,(pgy_57:7.37879e-05,pgy_464:6.72879e-05):2.19e-06):0.0004719314,(pgy_82:0.0006890806,(((((((((pgy_119:0.0002043184,pgy_198:3.13582e-05):2.14097e-05,pgy_126:9.3258e-05):1.09549e-05,pgy_209:1.01538e-05):2.1891e-06,pgy_273:9.743e-07):2.14199e-05,(pgy_326:2.08211e-05,(pgy_377:9.743e-07,(pgy_387:1.03516e-05,pgy_453:7.39479e-05):1.6733e-06):9.743e-07):1.04332e-05):2.0737e-06,pgy_463:0.0001266086):2.1784e-06,pgy_166:4.13815e-05):0.000116908,pgy_357:0.0001128647):0.0002320404,pgy_299:0.0004656759):2.63827e-05):6.11174e-05):2.0244e-06,(pgy_23:0.0003855773,pgy_361:0.000491096):9.03084e-05):0.0002964323,pgy_389:0.0001044234):0.0001181101,(pgy_91:0.0010658984,((pgy_170:0.0007899535,pgy_195:0.0007638166):2.5209e-06,(pgy_216:0.0005096824,pgy_446:0.0006683743):0.0003147809):0.0001521362):2.80903e-05):1.85821e-05,((((((((((((((((pgy_7:8.29829e-05,(pgy_32:5.20745e-05,pgy_128:4.38005e-05):1.47325e-05):1.44135e-05,pgy_107:0.0001129869):1.63061e-05,((((pgy_30:3.44732e-05,pgy_117:5.59751e-05):1.916e-06,pgy_196:2.0805e-05):2.39169e-05,(pgy_50:4.66266e-05,(pgy_89:4.72178e-05,pgy_110:2.58177e-05):2.12348e-05):3.05084e-05):2.0806e-06,pgy_122:4.75774e-05):1.09439e-05):3.45782e-05,((pgy_10:5.05981e-05,pgy_131:6.34679e-05):1.27122e-05,pgy_125:4.78166e-05):1.65564e-05):2.1052e-06,pgy_346:4.14916e-05):2.4671e-06,pgy_194:6.07562e-05):0.000127253,pgy_441:9.13229e-05):0.000149003,(pgy_437:0.0002490222,pgy_462:0.0002697889):6.35583e-05):2.8826e-06,(pgy_85:6.25228e-05,pgy_365:0.0001122027):8.18318e-05):4.5791e-05,((pgy_345:2.5318e-06,pgy_366:2.4795e-06):2.5461e-06,pgy_396:1.05558e-05):0.0002753247):0.0001133845,(((pgy_8:7.21647e-05,((pgy_76:5.15538e-05,pgy_241:1.08931e-05):1.07877e-05,pgy_230:5.22288e-05):2.3547e-06):1.04825e-05,((pgy_158:7.20468e-05,(pgy_282:9.84124e-05,pgy_321:2.76783e-05):1.38664e-05):1.25209e-05,pgy_305:0.0001348422):1.8694e-06):0.0002902945,pgy_211:0.0005194301):5.35568e-05):2.6658e-06,(((pgy_104:8.36172e-05,pgy_249:9.743e-07):4.13399e-05,(pgy_235:0.0001019381,(pgy_316:6.14203e-05,pgy_395:2.15276e-05):2.17158e-05):2.623e-06):0.0002615193,pgy_310:0.0003622824):0.0001171253):1.642e-06,pgy_163:0.0005335079):4.52686e-05,pgy_384:0.0004855076):0.0001217714,pgy_138:0.000738925):0.0002630909,(((pgy_108:7.43022e-05,pgy_277:9.743e-07):0.0010012732,pgy_178:0.0006972953):4.43045e-05,pgy_470:0.0008521133):2.7423e-06):3.09261e-05):0.0002079578,((pgy_35:0.0002754659,pgy_409:0.0003355558):0.0009872815,(pgy_201:4.39096e-05,pgy_236:9.743e-07):0.0013721395):0.00017327):6.23815e-05,((((((((((pgy_20:6.30641e-05,pgy_165:2.0628e-05):3.04235e-05,pgy_414:3.06001e-05):2.08662e-05,((pgy_31:9.1842e-05,pgy_360:0.0001009062):2.3426e-06,pgy_343:6.15551e-05):1.31801e-05):0.0001251311,pgy_401:0.0002307115):3.14931e-05,(pgy_232:4.18102e-05,pgy_307:4.17488e-05):0.0001951337):0.0006290479,((pgy_100:0.000963983,pgy_353:0.0008630328):2.3989e-06,pgy_141:0.0010983949):1.20152e-05):2.8166e-06,pgy_214:0.0009610998):8.12069e-05,pgy_140:0.000800436):4.62954e-05,(pgy_252:0.0008776179,(pgy_258:9.743e-07,pgy_329:2.11205e-05):0.0007643931):4.17628e-05):4.22459e-05,pgy_217:0.0012095482):0.0002444543):2.1566e-06,((((pgy_25:0.0002827032,pgy_270:0.0001693998):0.0005165631,(pgy_54:0.0009323919,((pgy_177:1.2609e-05,pgy_375:9.743e-07):1.19071e-05,pgy_435:1.82155e-05):0.0008817348):2.7797e-06):2.4552e-06,((pgy_169:0.0007623807,(pgy_246:1.6471e-06,pgy_468:7.45826e-05):0.0006449678):0.0001306299,pgy_267:0.0007666618):0.0001074632):3.13389e-05,(pgy_271:5.12126e-05,pgy_317:5.35315e-05):0.0008860401):0.0002472086):0.0002656157,(((((((pgy_4:3.1726e-05,pgy_454:9.743e-07):3.12417e-05,(pgy_167:5.3663e-05,((pgy_189:9.743e-07,pgy_295:9.743e-07):9.743e-07,pgy_294:3.11496e-05):9.2112e-06):9.743e-07):1.9471e-06,(pgy_152:5.27984e-05,pgy_405:2.1008e-06):1.95095e-05):1.9828e-06,(((pgy_143:2.10224e-05,pgy_238:2.12008e-05):2.0701e-05,(pgy_185:5.3177e-05,pgy_378:9.743e-07):9.743e-07):1.04032e-05,((pgy_190:1.04784e-05,((pgy_215:1.00903e-05,pgy_399:4.187e-05):1.05349e-05,(pgy_331:2.13309e-05,pgy_419:4.18921e-05):1.03646e-05):9.743e-07):1.03444e-05,(pgy_422:6.90728e-05,pgy_449:1.35009e-05):3.12134e-05):2.2788e-06):7.7138e-06):2.0286e-05,((((((pgy_6:9.30358e-05,pgy_423:1.12069e-05):2.05015e-05,((((((pgy_9:5.1807e-05,pgy_84:4.12976e-05):2.4205e-06,pgy_70:9.743e-07):1.06007e-05,(pgy_17:9.743e-07,(pgy_63:6.82269e-05,pgy_130:5.62727e-05):2.47504e-05):2.42548e-05):2.2868e-06,pgy_45:7.23421e-05):2.27139e-05,(((((pgy_34:5.06834e-05,(pgy_93:4.21395e-05,pgy_275:3.19826e-05):9.743e-07):1.30023e-05,pgy_58:9.37765e-05):1.01773e-05,((pgy_302:9.743e-07,(pgy_350:1.65181e-05,pgy_458:9.743e-07):1.55786e-05):1.04949e-05,(pgy_340:1.11403e-05,pgy_362:5.6494e-05):1.12819e-05):1.4016e-06):2.08377e-05,pgy_382:9.743e-07):2.0594e-06,pgy_328:1.10745e-05):1.792e-06):9.743e-07,(((pgy_174:9.743e-07,pgy_390:6.68339e-05):9.743e-07,pgy_335:1.07424e-05):7.51593e-05,pgy_259:4.17003e-05):9.743e-07):2.5187e-06):1.05488e-05,(pgy_73:3.1695e-05,(pgy_315:6.11952e-05,((pgy_403:9.743e-07,pgy_445:7.29967e-05):1.93308e-05,pgy_432:8.14315e-05):2.5258e-06):9.743e-07):2.4594e-06):2.0556e-06,(pgy_319:3.08064e-05,pgy_469:1.04979e-05):1.06042e-05):2.25307e-05,(((((((pgy_12:2.06358e-05,pgy_14:5.23365e-05):5.2589e-06,pgy_43:1.02947e-05):5.5472e-06,pgy_274:2.3824e-06):3.08377e-05,((pgy_219:1.05175e-05,(pgy_223:1.0509e-05,((pgy_237:3.12955e-05,(pgy_281:9.743e-07,(pgy_351:4.60933e-05,pgy_436:2.09174e-05):2.3356e-05):2.0888e-06):9.743e-07,pgy_364:1.06839e-05):9.743e-07):2.4091e-06):2.2563e-06,pgy_291:9.743e-07):2.0348e-06):2.0144e-06,(((((pgy_52:8.26716e-05,(pgy_256:2.04811e-05,pgy_330:1.9835e-06):6.03689e-05):2.408e-06,pgy_179:9.13128e-05):9.743e-07,pgy_429:3.07426e-05):1.01279e-05,((pgy_268:8.1694e-05,pgy_376:7.23889e-05):1.9165e-06,(pgy_276:0.000113409,pgy_406:3.21546e-05):3.05871e-05):2.173e-06):1.06333e-05,(pgy_385:2.03246e-05,pgy_402:3.06508e-05):2.6945e-06):2.01972e-05):1.54002e-05,(((pgy_334:0.000132695,pgy_447:1.05874e-05):1.0954e-05,pgy_379:5.09723e-05):2.06745e-05,pgy_412:1.03471e-05):3.09616e-05):1.04925e-05,(pgy_228:3.5695e-05,pgy_243:9.743e-07):4.65113e-05):1.3164e-06):1.8897e-06,(((pgy_15:0.0001228995,pgy_88:3.43071e-05):1.79601e-05,pgy_133:3.13112e-05):2.3112e-06,((((pgy_72:0.0001137608,pgy_103:4.36378e-05):2.06926e-05,pgy_80:8.11949e-05):1.18207e-05,pgy_114:0.0001344264):1.04946e-05,pgy_95:3.10649e-05):1.05726e-05):3.07462e-05):1.9884e-06):1.0021e-05,(((pgy_176:9.29701e-05,pgy_431:8.3483e-05):1.01073e-05,((pgy_183:9.743e-07,pgy_410:1.09773e-05):6.0641e-05,pgy_284:3.93605e-05):2.0493e-06):2.28e-06,pgy_226:0.0002010744):2.2252e-06):8.99761e-05,pgy_285:0.0001687842):0.0016125921):0.0005185179):0.0001029935,((((pgy_18:0.0004585565,pgy_162:0.0005451881):0.0005895816,pgy_38:0.0008291585):0.0001638979,pgy_456:0.0010901767):2.0774e-06,(pgy_44:0.0010297959,(pgy_47:0.0001372571,pgy_290:0.0003101566):0.0010187971):1.642e-06):0.0010438242):0.0012388577,(((((((((((((((((((((pgy_2:1.0967e-05,pgy_13:3.19388e-05):1.05097e-05,pgy_113:4.25916e-05):1.6564e-06,(pgy_51:2.5422e-06,pgy_225:3.17667e-05):3.00784e-05):1.07197e-05,(((pgy_21:9.38132e-05,pgy_460:5.10267e-05):1.862e-06,(((pgy_68:0.0001044509,pgy_348:9.743e-07):3.04178e-05,pgy_374:0.0001518857):9.743e-07,pgy_370:4.09001e-05):9.743e-07):9.743e-07,(((((pgy_40:0.0001037089,pgy_146:4.17913e-05):1.13219e-05,pgy_48:5.09717e-05):2.04458e-05,pgy_127:5.13683e-05):2.5371e-06,(pgy_92:3.41675e-05,pgy_154:2.93797e-05):1.10311e-05):1.26223e-05,pgy_292:1.07966e-05):1.64955e-05):9.743e-07):9.743e-07,((pgy_168:2.09364e-05,((pgy_286:6.13911e-05,pgy_392:5.1713e-05):9.743e-07,pgy_358:1.08199e-05):9.743e-07):4.06308e-05,pgy_172:1.0466e-05):9.743e-07):2.5058e-06,(((((pgy_41:2.07317e-05,pgy_106:4.88905e-05):1.51644e-05,(pgy_96:5.1147e-05,pgy_124:4.7095e-05):3.23184e-05):2.04815e-05,pgy_111:3.88586e-05):2.25564e-05,(pgy_197:9.743e-07,pgy_398:9.743e-07):9.743e-07):1.0478e-05,(((((pgy_129:0.0001140517,pgy_250:2.09578e-05):9.743e-07,pgy_220:9.743e-07):1.04322e-05,(pgy_149:9.743e-07,pgy_204:9.743e-07):9.743e-07):2.0475e-06,(pgy_300:9.743e-07,(pgy_388:1.88789e-05,pgy_434:1.11703e-05):1.84579e-05):2.49603e-05):4.11266e-05,pgy_200:5.22227e-05):1.08934e-05):1.01439e-05):1.08772e-05,pgy_438:3.09605e-05):1.03631e-05,((((((((((pgy_5:4.14675e-05,pgy_11:4.14822e-05):1.09003e-05,((pgy_27:4.16366e-05,pgy_39:4.15935e-05):3.09276e-05,pgy_53:0.0001025885):3.10728e-05):2.08738e-05,((pgy_46:3.1311e-05,((pgy_61:5.18596e-05,(pgy_115:2.5832e-06,pgy_418:2.16058e-05):7.1033e-05):2.5475e-06,pgy_67:2.13394e-05):1.06177e-05):8.2467e-06,pgy_112:5.1669e-05):2.1952e-06):9.743e-07,pgy_83:3.21294e-05):1.04752e-05,pgy_24:3.16469e-05):1.8344e-06,pgy_81:6.22492e-05):2.096e-05,(pgy_26:8.25364e-05,pgy_59:3.05205e-05):9.743e-07):1.04614e-05,pgy_208:3.1062e-05):1.00663e-05,((pgy_60:6.28361e-05,((pgy_71:6.94207e-05,pgy_109:4.23322e-05):1.3976e-06,pgy_79:0.0001236291):2.0376e-06):1.9974e-06,pgy_156:4.21018e-05):2.15288e-05):9.743e-07,((((((pgy_78:4.20602e-05,pgy_134:7.0381e-05):2.33368e-05,(pgy_94:4.13156e-05,pgy_452:1.08992e-05):1.03979e-05):9.743e-07,pgy_213:1.09242e-05):2.07868e-05,(pgy_283:6.12174e-05,pgy_444:1.08613e-05):2.0526e-05):1.04076e-05,(pgy_303:4.17901e-05,pgy_425:7.42074e-05):1.04192e-05):9.743e-07,(((((pgy_136:1.104e-05,pgy_221:1.14798e-05):4.82626e-05,pgy_288:9.743e-07):2.3993e-06,pgy_148:7.28672e-05):2.19098e-05,pgy_448:4.09388e-05):2.239e-06,(pgy_367:1.09522e-05,pgy_433:9.743e-07):3.11289e-05):9.743e-07):1.8356e-06):2.6654e-06):9.743e-07,((((((((((pgy_66:5.29137e-05,pgy_339:9.743e-07):1.93799e-05,(pgy_304:9.743e-07,pgy_383:6.09544e-05):1.08796e-05):2.0533e-06,((pgy_203:1.08084e-05,pgy_341:9.743e-07):1.05933e-05,(pgy_233:2.3874e-06,pgy_269:3.11689e-05):2.05444e-05):9.743e-07):2.0604e-06,(((pgy_240:9.743e-07,(pgy_337:9.743e-07,pgy_443:1.10279e-05):9.743e-07):1.8361e-06,(pgy_280:1.05033e-05,pgy_461:3.18467e-05):1.9509e-06):1.04062e-05,pgy_355:1.05826e-05):2.5778e-06):2.43406e-05,pgy_369:7.23741e-05):9.743e-07,pgy_257:3.1704e-05):2.2391e-06,(pgy_188:2.04279e-05,pgy_227:4.09051e-05):1.08618e-05):1.23279e-05,((pgy_255:3.00078e-05,pgy_391:7.44783e-05):2.0829e-06,pgy_333:9.21604e-05):1.04039e-05):1.5732e-06,pgy_147:5.17481e-05):2.38377e-05,((((((((pgy_137:6.12303e-05,pgy_155:9.743e-07):8.00028e-05,pgy_301:2.05257e-05):2.20457e-05,pgy_373:2.58249e-05):2.35916e-05,pgy_439:3.29997e-05):1.1765e-06,pgy_397:9.18648e-05):1.6857e-06,pgy_205:7.09389e-05):9.743e-07,pgy_161:6.18065e-05):2.0397e-06,pgy_320:9.743e-07):9.743e-07):9.743e-07):1.03167e-05,((((((((pgy_56:8.47972e-05,(pgy_116:2.16633e-05,pgy_371:2.05245e-05):2.09644e-05):9.743e-07,((pgy_193:7.21617e-05,pgy_272:1.10283e-05):2.4672e-06,pgy_416:1.09523e-05):9.743e-07):2.3169e-06,pgy_428:2.09927e-05):9.743e-07,pgy_222:9.743e-07):4.66613e-05,(pgy_62:4.21644e-05,pgy_180:5.17816e-05):9.6406e-06):2.3316e-06,(pgy_139:4.14675e-05,(pgy_187:3.06421e-05,pgy_471:3.11187e-05):2.07765e-05):2.04652e-05):2.1666e-06,((pgy_65:7.43323e-05,(pgy_77:1.10433e-05,pgy_420:2.0154e-06):2.73393e-05):1.32526e-05,(pgy_210:2.05247e-05,pgy_372:7.26208e-05):3.10198e-05):9.743e-07):1.037e-05,((((pgy_102:6.12e-05,(pgy_184:2.05564e-05,pgy_430:0.0001137115):4.13737e-05):1.07041e-05,pgy_239:7.20048e-05):1.4489e-06,pgy_262:3.10871e-05):9.1194e-06,((pgy_142:5.27941e-05,pgy_332:3.90324e-05):1.26216e-05,(pgy_298:2.0478e-05,pgy_311:1.08686e-05):3.12068e-05):9.743e-07):9.743e-07):9.743e-07):9.743e-07,(((((pgy_16:5.74587e-05,pgy_144:4.35109e-05):4.52829e-05,pgy_123:5.8516e-05):2.38149e-05,pgy_118:7.22918e-05):2.4818e-06,(((pgy_22:1.13878e-05,pgy_352:1.09542e-05):2.371e-06,pgy_265:5.14348e-05):1.9583e-06,pgy_121:3.14654e-05):1.84107e-05):2.6298e-06,(pgy_164:2.04838e-05,pgy_347:3.1447e-05):1.0787e-05):7.7152e-06):9.743e-07,(((((pgy_157:0.0001300557,pgy_467:2.16814e-05):1.8248e-06,pgy_309:2.08604e-05):1.28446e-05,pgy_413:6.18109e-05):9.743e-07,(pgy_199:2.04735e-05,pgy_244:2.06378e-05):3.1185e-05):9.743e-07,(pgy_394:4.1892e-05,pgy_426:2.00004e-05):9.743e-07):9.743e-07):9.743e-07,(pgy_278:5.14018e-05,(pgy_344:3.15532e-05,pgy_381:2.97889e-05):2.8087e-06):1.03454e-05):2.3403e-06,(pgy_19:8.24874e-05,((pgy_97:8.28804e-05,pgy_440:9.743e-07):9.743e-07,pgy_186:9.743e-07):1.03961e-05):1.04033e-05):0.0003808312,(((pgy_120:0.0005274164,pgy_415:0.0004497749):1.17443e-05,pgy_455:0.0003788538):2.0117e-06,((pgy_145:6.51935e-05,pgy_380:9.743e-07):8.23117e-05,pgy_231:4.00085e-05):0.0002748726):8.46259e-05):0.000277009,(pgy_159:0.0010045755,pgy_427:0.000956954):0.0001081426):0.0001012773,((pgy_42:0.0004225984,(((pgy_55:3.15893e-05,pgy_175:1.16636e-05):0.0002359689,pgy_325:0.0002568813):2.3865e-06,(pgy_74:5.21727e-05,pgy_132:4.31563e-05):0.0001327097):0.0001241305):0.0003786312,pgy_359:0.0005604461):0.0004293533):1.01083e-05,pgy_342:0.0010753789):7.25499e-05,(pgy_191:0.0009408614,(pgy_368:2.5485e-06,pgy_421:4.15104e-05):0.0010889326):7.02786e-05):0.0007822324,pgy_251:0.0021038087):0.0007663468,(pgy_182:0.0013818923,pgy_400:0.0012505048):0.0013775018):0.0014936441):2.2444e-06,(((((((((((((((((pgy_28:6.93974e-05,(pgy_101:5.41991e-05,pgy_173:5.09382e-05):5.15021e-05):1.47652e-05,pgy_393:5.11944e-05):1.9963e-06,((((pgy_212:2.49451e-05,pgy_349:5.07893e-05):1.8481e-06,(pgy_318:3.10968e-05,pgy_354:2.14602e-05):1.08715e-05):2.40019e-05,pgy_296:3.38406e-05):2.5037e-06,pgy_313:4.15581e-05):1.9574e-06):2.06958e-05,(((((((pgy_64:0.0001034538,pgy_404:3.09731e-05):1.16643e-05,(pgy_248:3.04849e-05,pgy_254:9.743e-07):2.02223e-05):2.142e-06,(pgy_224:2.12202e-05,pgy_289:4.10218e-05):9.743e-07):2.0203e-05,(pgy_90:9.65734e-05,pgy_98:8.69055e-05):7.8892e-06):2.2825e-06,pgy_264:3.04518e-05):3.4065e-06,pgy_450:8.61417e-05):2.7254e-06,pgy_363:0.0001654559):1.8351e-06):1.02815e-05,(pgy_253:5.52307e-05,pgy_457:1.145e-05):2.71802e-05):2.1517e-06,((pgy_86:0.0001470778,pgy_323:2.11682e-05):9.743e-07,(pgy_266:9.743e-07,(pgy_386:6.07091e-05,pgy_459:4.15212e-05):1.642e-06):1.01102e-05):2.01558e-05):2.2927e-06,pgy_279:7.34255e-05):1.2445e-06,((((pgy_36:0.0001160067,pgy_314:2.25691e-05):2.22783e-05,((((pgy_105:6.11594e-05,pgy_417:6.25361e-05):3.7666e-06,pgy_297:5.36013e-05):2.0258e-06,pgy_181:9.54747e-05):5.6654e-06,pgy_260:9.743e-07):2.137e-06):2.27068e-05,pgy_338:3.04138e-05):9.743e-07,pgy_287:3.11404e-05):5.71479e-05):0.000234411,((pgy_150:0.000463286,pgy_218:0.0003421052):7.209e-06,pgy_411:0.0004245086):2.2016e-06):9.743e-07,((((pgy_29:4.2849e-05,pgy_234:2.10493e-05):3.04818e-05,((pgy_153:4.22005e-05,pgy_424:1.39048e-05):9.743e-07,pgy_261:1.05957e-05):3.83217e-05):0.0003161888,pgy_308:0.0004696765):1.06149e-05,pgy_336:0.0003950086):1.07254e-05):0.0001134609,pgy_324:0.0005525351):0.0003673634,(pgy_87:5.20697e-05,pgy_202:4.33763e-05):0.0007520524):1.9024e-06,(pgy_99:0.0001531751,pgy_466:7.45432e-05):0.000767607):0.0003130367,pgy_407:0.001357593):2.2566e-06,(((pgy_37:8.23853e-05,pgy_442:5.17407e-05):0.0001863961,pgy_247:0.0002579119):8.04726e-05,pgy_327:0.000306499):0.0007148075):0.000309272,pgy_69:0.0013869397):0.0004947342,((pgy_171:7.94129e-05,pgy_451:9.68387e-05):0.0002770421,(pgy_229:0.000337334,pgy_245:0.0003368682):4.64807e-05):0.0019446022):0.0010230289):0.0003753618,pgy_33:0.0033704655):0.0029517814,(pgy_160:1.0112e-06,pgy_322:1.08515e-05):0);
