# Supplementary material for: Phylogeography and transmission of Mycobacterium tuberculosis spanning prisons and surrounding communities in Paraguay
Source: Nat Commun. 2023 Jan 19;14:303. doi: 10.1038/s41467-023-35813-9 (PMC9849832; doi:10.1038/s41467-023-35813-9)
Supplement: Supplementary file 3 — Source Data [file 41467_2023_35813_MOESM3_ESM.zip › source_data/Fig3b.treefile]

#NEXUS
[R-package treeio, Fri Dec 23 21:13:18 2022]
BEGIN TAXA;
	DIMENSIONS NTAX = 200;
	TAXLABELS
		pgy_454
		pgy_353
		pgy_295
		pgy_166
		pgy_177
		pgy_185
		pgy_195
		pgy_458
		pgy_237
		pgy_382
		pgy_198
		pgy_259
		pgy_176
		pgy_174
		pgy_194
		pgy_252
		pgy_414
		pgy_165
		pgy_238
		pgy_409
		pgy_256
		pgy_158
		pgy_163
		pgy_219
		pgy_226
		pgy_183
		pgy_189
		pgy_201
		pgy_446
		pgy_307
		pgy_389
		pgy_350
		pgy_410
		pgy_377
		pgy_464
		pgy_282
		pgy_345
		pgy_319
		pgy_196
		pgy_236
		pgy_211
		pgy_379
		pgy_273
		pgy_435
		pgy_249
		pgy_285
		pgy_422
		pgy_270
		pgy_223
		pgy_437
		pgy_445
		pgy_441
		pgy_429
		pgy_412
		pgy_447
		pgy_402
		pgy_403
		pgy_305
		pgy_276
		pgy_334
		pgy_449
		pgy_361
		pgy_346
		pgy_299
		pgy_468
		pgy_423
		pgy_387
		pgy_432
		pgy_246
		pgy_232
		pgy_343
		pgy_340
		pgy_294
		pgy_179
		pgy_317
		pgy_274
		pgy_268
		pgy_267
		pgy_277
		pgy_331
		pgy_216
		pgy_378
		pgy_390
		pgy_214
		pgy_376
		pgy_405
		pgy_328
		pgy_462
		pgy_406
		pgy_330
		pgy_385
		pgy_291
		pgy_365
		pgy_228
		pgy_217
		pgy_399
		pgy_178
		pgy_351
		pgy_310
		pgy_335
		pgy_357
		pgy_419
		pgy_209
		pgy_316
		pgy_395
		pgy_470
		pgy_241
		pgy_235
		pgy_284
		pgy_396
		pgy_321
		pgy_362
		pgy_360
		pgy_436
		pgy_258
		pgy_401
		pgy_431
		pgy_315
		pgy_271
		pgy_326
		pgy_329
		pgy_453
		pgy_302
		pgy_364
		pgy_215
		pgy_281
		pgy_243
		pgy_384
		pgy_190
		pgy_366
		pgy_469
		pgy_32
		pgy_125
		pgy_100
		pgy_133
		pgy_117
		pgy_93
		pgy_14
		pgy_152
		pgy_80
		pgy_95
		pgy_52
		pgy_143
		pgy_151
		pgy_85
		pgy_3
		pgy_17
		pgy_23
		pgy_88
		pgy_167
		pgy_230
		pgy_25
		pgy_73
		pgy_54
		pgy_76
		pgy_8
		pgy_84
		pgy_108
		pgy_45
		pgy_275
		pgy_63
		pgy_107
		pgy_72
		pgy_35
		pgy_30
		pgy_4
		pgy_7
		pgy_119
		pgy_15
		pgy_43
		pgy_141
		pgy_131
		pgy_12
		pgy_57
		pgy_34
		pgy_20
		pgy_138
		pgy_103
		pgy_70
		pgy_82
		pgy_89
		pgy_9
		pgy_50
		pgy_126
		pgy_10
		pgy_6
		pgy_58
		pgy_122
		pgy_128
		pgy_104
		pgy_114
		pgy_140
		pgy_169
		pgy_110
		pgy_130
		pgy_170
		pgy_91
		pgy_31
		pgy_463
		pgy_375
	;
END;
BEGIN TREES;
	TRANSLATE
		1	pgy_454,
		2	pgy_353,
		3	pgy_295,
		4	pgy_166,
		5	pgy_177,
		6	pgy_185,
		7	pgy_195,
		8	pgy_458,
		9	pgy_237,
		10	pgy_382,
		11	pgy_198,
		12	pgy_259,
		13	pgy_176,
		14	pgy_174,
		15	pgy_194,
		16	pgy_252,
		17	pgy_414,
		18	pgy_165,
		19	pgy_238,
		20	pgy_409,
		21	pgy_256,
		22	pgy_158,
		23	pgy_163,
		24	pgy_219,
		25	pgy_226,
		26	pgy_183,
		27	pgy_189,
		28	pgy_201,
		29	pgy_446,
		30	pgy_307,
		31	pgy_389,
		32	pgy_350,
		33	pgy_410,
		34	pgy_377,
		35	pgy_464,
		36	pgy_282,
		37	pgy_345,
		38	pgy_319,
		39	pgy_196,
		40	pgy_236,
		41	pgy_211,
		42	pgy_379,
		43	pgy_273,
		44	pgy_435,
		45	pgy_249,
		46	pgy_285,
		47	pgy_422,
		48	pgy_270,
		49	pgy_223,
		50	pgy_437,
		51	pgy_445,
		52	pgy_441,
		53	pgy_429,
		54	pgy_412,
		55	pgy_447,
		56	pgy_402,
		57	pgy_403,
		58	pgy_305,
		59	pgy_276,
		60	pgy_334,
		61	pgy_449,
		62	pgy_361,
		63	pgy_346,
		64	pgy_299,
		65	pgy_468,
		66	pgy_423,
		67	pgy_387,
		68	pgy_432,
		69	pgy_246,
		70	pgy_232,
		71	pgy_343,
		72	pgy_340,
		73	pgy_294,
		74	pgy_179,
		75	pgy_317,
		76	pgy_274,
		77	pgy_268,
		78	pgy_267,
		79	pgy_277,
		80	pgy_331,
		81	pgy_216,
		82	pgy_378,
		83	pgy_390,
		84	pgy_214,
		85	pgy_376,
		86	pgy_405,
		87	pgy_328,
		88	pgy_462,
		89	pgy_406,
		90	pgy_330,
		91	pgy_385,
		92	pgy_291,
		93	pgy_365,
		94	pgy_228,
		95	pgy_217,
		96	pgy_399,
		97	pgy_178,
		98	pgy_351,
		99	pgy_310,
		100	pgy_335,
		101	pgy_357,
		102	pgy_419,
		103	pgy_209,
		104	pgy_316,
		105	pgy_395,
		106	pgy_470,
		107	pgy_241,
		108	pgy_235,
		109	pgy_284,
		110	pgy_396,
		111	pgy_321,
		112	pgy_362,
		113	pgy_360,
		114	pgy_436,
		115	pgy_258,
		116	pgy_401,
		117	pgy_431,
		118	pgy_315,
		119	pgy_271,
		120	pgy_326,
		121	pgy_329,
		122	pgy_453,
		123	pgy_302,
		124	pgy_364,
		125	pgy_215,
		126	pgy_281,
		127	pgy_243,
		128	pgy_384,
		129	pgy_190,
		130	pgy_366,
		131	pgy_469,
		132	pgy_32,
		133	pgy_125,
		134	pgy_100,
		135	pgy_133,
		136	pgy_117,
		137	pgy_93,
		138	pgy_14,
		139	pgy_152,
		140	pgy_80,
		141	pgy_95,
		142	pgy_52,
		143	pgy_143,
		144	pgy_151,
		145	pgy_85,
		146	pgy_3,
		147	pgy_17,
		148	pgy_23,
		149	pgy_88,
		150	pgy_167,
		151	pgy_230,
		152	pgy_25,
		153	pgy_73,
		154	pgy_54,
		155	pgy_76,
		156	pgy_8,
		157	pgy_84,
		158	pgy_108,
		159	pgy_45,
		160	pgy_275,
		161	pgy_63,
		162	pgy_107,
		163	pgy_72,
		164	pgy_35,
		165	pgy_30,
		166	pgy_4,
		167	pgy_7,
		168	pgy_119,
		169	pgy_15,
		170	pgy_43,
		171	pgy_141,
		172	pgy_131,
		173	pgy_12,
		174	pgy_57,
		175	pgy_34,
		176	pgy_20,
		177	pgy_138,
		178	pgy_103,
		179	pgy_70,
		180	pgy_82,
		181	pgy_89,
		182	pgy_9,
		183	pgy_50,
		184	pgy_126,
		185	pgy_10,
		186	pgy_6,
		187	pgy_58,
		188	pgy_122,
		189	pgy_128,
		190	pgy_104,
		191	pgy_114,
		192	pgy_140,
		193	pgy_169,
		194	pgy_110,
		195	pgy_130,
		196	pgy_170,
		197	pgy_91,
		198	pgy_31,
		199	pgy_463,
		200	pgy_375
	;
	TREE * UNTITLED = [&R] (((((((((1[&height=1.14944980911992,height_0.95_HPD={1.1494498091198,1.14944980912003},height_median=1.14944980911991,height_range={1.14944980911974,1.14944980912009},length=4.74093823837944,length_0.95_HPD={2.04166861973852,8.18691754358684},length_median=4.40119667448982,length_range={2.02790069141702,15.4178801398532}]:4.401196674,166[&height=3.14246575343002,height_0.95…
END;
