# Supplementary material for: Phylogeography and transmission of Mycobacterium tuberculosis spanning prisons and surrounding communities in Paraguay
Source: Nat Commun. 2023 Jan 19;14:303. doi: 10.1038/s41467-023-35813-9 (PMC9849832; doi:10.1038/s41467-023-35813-9)
Supplement: Supplementary file 3 — Source Data [file 41467_2023_35813_MOESM3_ESM.zip › source_data/Fig3c.treefile]

#NEXUS
[R-package treeio, Fri Dec 23 18:27:51 2022]
BEGIN TAXA;
	DIMENSIONS NTAX = 58;
	TAXLABELS
		pgy_407
		pgy_296
		pgy_457
		pgy_279
		pgy_202
		pgy_323
		pgy_450
		pgy_324
		pgy_247
		pgy_314
		pgy_181
		pgy_327
		pgy_150
		pgy_318
		pgy_442
		pgy_224
		pgy_313
		pgy_349
		pgy_261
		pgy_260
		pgy_411
		pgy_264
		pgy_218
		pgy_266
		pgy_459
		pgy_386
		pgy_338
		pgy_248
		pgy_404
		pgy_417
		pgy_466
		pgy_393
		pgy_289
		pgy_336
		pgy_363
		pgy_287
		pgy_354
		pgy_254
		pgy_297
		pgy_212
		pgy_308
		pgy_234
		pgy_253
		pgy_101
		pgy_90
		pgy_36
		pgy_105
		pgy_37
		pgy_86
		pgy_99
		pgy_173
		pgy_87
		pgy_29
		pgy_98
		pgy_64
		pgy_28
		pgy_424
		pgy_153
	;
END;
BEGIN TREES;
	TRANSLATE
		1	pgy_407,
		2	pgy_296,
		3	pgy_457,
		4	pgy_279,
		5	pgy_202,
		6	pgy_323,
		7	pgy_450,
		8	pgy_324,
		9	pgy_247,
		10	pgy_314,
		11	pgy_181,
		12	pgy_327,
		13	pgy_150,
		14	pgy_318,
		15	pgy_442,
		16	pgy_224,
		17	pgy_313,
		18	pgy_349,
		19	pgy_261,
		20	pgy_260,
		21	pgy_411,
		22	pgy_264,
		23	pgy_218,
		24	pgy_266,
		25	pgy_459,
		26	pgy_386,
		27	pgy_338,
		28	pgy_248,
		29	pgy_404,
		30	pgy_417,
		31	pgy_466,
		32	pgy_393,
		33	pgy_289,
		34	pgy_336,
		35	pgy_363,
		36	pgy_287,
		37	pgy_354,
		38	pgy_254,
		39	pgy_297,
		40	pgy_212,
		41	pgy_308,
		42	pgy_234,
		43	pgy_253,
		44	pgy_101,
		45	pgy_90,
		46	pgy_36,
		47	pgy_105,
		48	pgy_37,
		49	pgy_86,
		50	pgy_99,
		51	pgy_173,
		52	pgy_87,
		53	pgy_29,
		54	pgy_98,
		55	pgy_64,
		56	pgy_28,
		57	pgy_424,
		58	pgy_153
	;
	TREE * UNTITLED = [&R] (1[&height=1.04581181226013,height_0.95_HPD={1.04581181226007,1.04581181226018},height_median=1.04581181226013,height_range={1.04581181226007,1.04581181226018},length=260.795926939263,length_0.95_HPD={230.630760024913,290.685174573877},length_median=260.776647807201,length_range={213.758467658042,309.255557153419}]:262.7593119,(((((((((((((2[&height=1.04034733138997,height_…
END;
