# Supplementary material for: Phylogeography and transmission of Mycobacterium tuberculosis spanning prisons and surrounding communities in Paraguay
Source: Nat Commun. 2023 Jan 19;14:303. doi: 10.1038/s41467-023-35813-9 (PMC9849832; doi:10.1038/s41467-023-35813-9)
Supplement: Supplementary file 3 — Source Data [file 41467_2023_35813_MOESM3_ESM.zip › source_data/Fig4b_cluster2.treefile]

#NEXUS
[R-package treeio, Fri Dec 23 21:23:04 2022]
BEGIN TAXA;
	DIMENSIONS NTAX = 159;
	TAXLABELS
		pgy_121
		pgy_309
		pgy_416
		pgy_221
		pgy_255
		pgy_443
		pgy_180
		pgy_311
		pgy_288
		pgy_250
		pgy_203
		pgy_225
		pgy_193
		pgy_428
		pgy_148
		pgy_184
		pgy_197
		pgy_420
		pgy_358
		pgy_142
		pgy_262
		pgy_200
		pgy_369
		pgy_467
		pgy_347
		pgy_272
		pgy_341
		pgy_265
		pgy_136
		pgy_149
		pgy_418
		pgy_139
		pgy_439
		pgy_391
		pgy_161
		pgy_434
		pgy_283
		pgy_367
		pgy_438
		pgy_398
		pgy_257
		pgy_199
		pgy_187
		pgy_172
		pgy_220
		pgy_204
		pgy_244
		pgy_210
		pgy_208
		pgy_303
		pgy_222
		pgy_168
		pgy_233
		pgy_426
		pgy_440
		pgy_186
		pgy_383
		pgy_397
		pgy_280
		pgy_372
		pgy_278
		pgy_388
		pgy_433
		pgy_355
		pgy_394
		pgy_239
		pgy_339
		pgy_471
		pgy_320
		pgy_205
		pgy_448
		pgy_392
		pgy_413
		pgy_348
		pgy_298
		pgy_188
		pgy_333
		pgy_452
		pgy_370
		pgy_164
		pgy_227
		pgy_286
		pgy_300
		pgy_304
		pgy_240
		pgy_461
		pgy_352
		pgy_269
		pgy_381
		pgy_301
		pgy_371
		pgy_373
		pgy_337
		pgy_213
		pgy_332
		pgy_444
		pgy_460
		pgy_344
		pgy_374
		pgy_146
		pgy_39
		pgy_19
		pgy_66
		pgy_157
		pgy_13
		pgy_26
		pgy_112
		pgy_79
		pgy_16
		pgy_21
		pgy_77
		pgy_24
		pgy_56
		pgy_147
		pgy_425
		pgy_51
		pgy_68
		pgy_78
		pgy_102
		pgy_154
		pgy_127
		pgy_113
		pgy_60
		pgy_62
		pgy_27
		pgy_41
		pgy_67
		pgy_2
		pgy_71
		pgy_97
		pgy_94
		pgy_5
		pgy_40
		pgy_48
		pgy_124
		pgy_11
		pgy_22
		pgy_96
		pgy_106
		pgy_115
		pgy_129
		pgy_116
		pgy_59
		pgy_144
		pgy_92
		pgy_109
		pgy_118
		pgy_123
		pgy_137
		pgy_134
		pgy_61
		pgy_81
		pgy_111
		pgy_46
		pgy_155
		pgy_156
		pgy_83
		pgy_65
		pgy_292
	;
END;
BEGIN TREES;
	TRANSLATE
		1	pgy_121,
		2	pgy_309,
		3	pgy_416,
		4	pgy_221,
		5	pgy_255,
		6	pgy_443,
		7	pgy_180,
		8	pgy_311,
		9	pgy_288,
		10	pgy_250,
		11	pgy_203,
		12	pgy_225,
		13	pgy_193,
		14	pgy_428,
		15	pgy_148,
		16	pgy_184,
		17	pgy_197,
		18	pgy_420,
		19	pgy_358,
		20	pgy_142,
		21	pgy_262,
		22	pgy_200,
		23	pgy_369,
		24	pgy_467,
		25	pgy_347,
		26	pgy_272,
		27	pgy_341,
		28	pgy_265,
		29	pgy_136,
		30	pgy_149,
		31	pgy_418,
		32	pgy_139,
		33	pgy_439,
		34	pgy_391,
		35	pgy_161,
		36	pgy_434,
		37	pgy_283,
		38	pgy_367,
		39	pgy_438,
		40	pgy_398,
		41	pgy_257,
		42	pgy_199,
		43	pgy_187,
		44	pgy_172,
		45	pgy_220,
		46	pgy_204,
		47	pgy_244,
		48	pgy_210,
		49	pgy_208,
		50	pgy_303,
		51	pgy_222,
		52	pgy_168,
		53	pgy_233,
		54	pgy_426,
		55	pgy_440,
		56	pgy_186,
		57	pgy_383,
		58	pgy_397,
		59	pgy_280,
		60	pgy_372,
		61	pgy_278,
		62	pgy_388,
		63	pgy_433,
		64	pgy_355,
		65	pgy_394,
		66	pgy_239,
		67	pgy_339,
		68	pgy_471,
		69	pgy_320,
		70	pgy_205,
		71	pgy_448,
		72	pgy_392,
		73	pgy_413,
		74	pgy_348,
		75	pgy_298,
		76	pgy_188,
		77	pgy_333,
		78	pgy_452,
		79	pgy_370,
		80	pgy_164,
		81	pgy_227,
		82	pgy_286,
		83	pgy_300,
		84	pgy_304,
		85	pgy_240,
		86	pgy_461,
		87	pgy_352,
		88	pgy_269,
		89	pgy_381,
		90	pgy_301,
		91	pgy_371,
		92	pgy_373,
		93	pgy_337,
		94	pgy_213,
		95	pgy_332,
		96	pgy_444,
		97	pgy_460,
		98	pgy_344,
		99	pgy_374,
		100	pgy_146,
		101	pgy_39,
		102	pgy_19,
		103	pgy_66,
		104	pgy_157,
		105	pgy_13,
		106	pgy_26,
		107	pgy_112,
		108	pgy_79,
		109	pgy_16,
		110	pgy_21,
		111	pgy_77,
		112	pgy_24,
		113	pgy_56,
		114	pgy_147,
		115	pgy_425,
		116	pgy_51,
		117	pgy_68,
		118	pgy_78,
		119	pgy_102,
		120	pgy_154,
		121	pgy_127,
		122	pgy_113,
		123	pgy_60,
		124	pgy_62,
		125	pgy_27,
		126	pgy_41,
		127	pgy_67,
		128	pgy_2,
		129	pgy_71,
		130	pgy_97,
		131	pgy_94,
		132	pgy_5,
		133	pgy_40,
		134	pgy_48,
		135	pgy_124,
		136	pgy_11,
		137	pgy_22,
		138	pgy_96,
		139	pgy_106,
		140	pgy_115,
		141	pgy_129,
		142	pgy_116,
		143	pgy_59,
		144	pgy_144,
		145	pgy_92,
		146	pgy_109,
		147	pgy_118,
		148	pgy_123,
		149	pgy_137,
		150	pgy_134,
		151	pgy_61,
		152	pgy_81,
		153	pgy_111,
		154	pgy_46,
		155	pgy_155,
		156	pgy_156,
		157	pgy_83,
		158	pgy_65,
		159	pgy_292
	;
	TREE * UNTITLED = [&R] ((((((((((((1[&height=0.249315068489977,height_0.95_HPD={0.24931506848997,0.249315068489985},height_median=0.249315068489977,height_range={0.249315068489967,0.249315068489992},length=6.0760265277073,length_0.95_HPD={2.80819864906587,9.07037793451074},length_median=5.91319951068254,length_range={2.49203714279808,14.590986992996}]:4.974051413,137[&height=2.62465753425001,heig…
END;
