# Supplementary material for: Phylogeography and transmission of Mycobacterium tuberculosis spanning prisons and surrounding communities in Paraguay
Source: Nat Commun. 2023 Jan 19;14:303. doi: 10.1038/s41467-023-35813-9 (PMC9849832; doi:10.1038/s41467-023-35813-9)
Supplement: Supplementary file 3 — Source Data [file 41467_2023_35813_MOESM3_ESM.zip › source_data/Fig4b_cluster4.treefile]

#NEXUS
[R-package treeio, Fri Dec 23 21:17:36 2022]
BEGIN TAXA;
	DIMENSIONS NTAX = 91;
	TAXLABELS
		pgy_454
		pgy_295
		pgy_185
		pgy_458
		pgy_237
		pgy_382
		pgy_259
		pgy_176
		pgy_174
		pgy_238
		pgy_256
		pgy_219
		pgy_183
		pgy_189
		pgy_350
		pgy_410
		pgy_319
		pgy_379
		pgy_422
		pgy_223
		pgy_445
		pgy_429
		pgy_412
		pgy_447
		pgy_402
		pgy_403
		pgy_276
		pgy_449
		pgy_423
		pgy_432
		pgy_340
		pgy_294
		pgy_179
		pgy_274
		pgy_268
		pgy_331
		pgy_378
		pgy_390
		pgy_376
		pgy_405
		pgy_328
		pgy_406
		pgy_330
		pgy_385
		pgy_291
		pgy_228
		pgy_399
		pgy_351
		pgy_335
		pgy_419
		pgy_284
		pgy_362
		pgy_436
		pgy_431
		pgy_315
		pgy_302
		pgy_364
		pgy_215
		pgy_281
		pgy_243
		pgy_190
		pgy_469
		pgy_133
		pgy_93
		pgy_14
		pgy_152
		pgy_80
		pgy_95
		pgy_52
		pgy_143
		pgy_17
		pgy_88
		pgy_167
		pgy_73
		pgy_84
		pgy_45
		pgy_275
		pgy_63
		pgy_72
		pgy_4
		pgy_15
		pgy_43
		pgy_12
		pgy_34
		pgy_103
		pgy_70
		pgy_9
		pgy_6
		pgy_58
		pgy_114
		pgy_130
	;
END;
BEGIN TREES;
	TRANSLATE
		1	pgy_454,
		2	pgy_295,
		3	pgy_185,
		4	pgy_458,
		5	pgy_237,
		6	pgy_382,
		7	pgy_259,
		8	pgy_176,
		9	pgy_174,
		10	pgy_238,
		11	pgy_256,
		12	pgy_219,
		13	pgy_183,
		14	pgy_189,
		15	pgy_350,
		16	pgy_410,
		17	pgy_319,
		18	pgy_379,
		19	pgy_422,
		20	pgy_223,
		21	pgy_445,
		22	pgy_429,
		23	pgy_412,
		24	pgy_447,
		25	pgy_402,
		26	pgy_403,
		27	pgy_276,
		28	pgy_449,
		29	pgy_423,
		30	pgy_432,
		31	pgy_340,
		32	pgy_294,
		33	pgy_179,
		34	pgy_274,
		35	pgy_268,
		36	pgy_331,
		37	pgy_378,
		38	pgy_390,
		39	pgy_376,
		40	pgy_405,
		41	pgy_328,
		42	pgy_406,
		43	pgy_330,
		44	pgy_385,
		45	pgy_291,
		46	pgy_228,
		47	pgy_399,
		48	pgy_351,
		49	pgy_335,
		50	pgy_419,
		51	pgy_284,
		52	pgy_362,
		53	pgy_436,
		54	pgy_431,
		55	pgy_315,
		56	pgy_302,
		57	pgy_364,
		58	pgy_215,
		59	pgy_281,
		60	pgy_243,
		61	pgy_190,
		62	pgy_469,
		63	pgy_133,
		64	pgy_93,
		65	pgy_14,
		66	pgy_152,
		67	pgy_80,
		68	pgy_95,
		69	pgy_52,
		70	pgy_143,
		71	pgy_17,
		72	pgy_88,
		73	pgy_167,
		74	pgy_73,
		75	pgy_84,
		76	pgy_45,
		77	pgy_275,
		78	pgy_63,
		79	pgy_72,
		80	pgy_4,
		81	pgy_15,
		82	pgy_43,
		83	pgy_12,
		84	pgy_34,
		85	pgy_103,
		86	pgy_70,
		87	pgy_9,
		88	pgy_6,
		89	pgy_58,
		90	pgy_114,
		91	pgy_130
	;
	TREE * UNTITLED = [&R] ((((((((1[&height=1.14944980911991,height_0.95_HPD={1.14944980911991,1.14944980911992},height_median=1.14944980911991,height_range={1.1494498091199,1.14944980911993},length=4.07861867893054,length_0.95_HPD={2.03917332406635,6.69684675141704},length_median=3.72687907318528,length_range={2.03917332406635,11.7509775408775}]:3.726879073,80[&height=3.14246575343006,height_0.95_H…
END;
