# Supplementary material for: Phylogeography and transmission of Mycobacterium tuberculosis spanning prisons and surrounding communities in Paraguay
Source: Nat Commun. 2023 Jan 19;14:303. doi: 10.1038/s41467-023-35813-9 (PMC9849832; doi:10.1038/s41467-023-35813-9)
Supplement: Supplementary file 3 — Source Data [file 41467_2023_35813_MOESM3_ESM.zip › source_data/Fig4b_cluster5.treefile]

#NEXUS
[R-package treeio, Fri Dec 23 21:17:56 2022]

BEGIN TAXA;
	DIMENSIONS NTAX = 15;
	TAXLABELS
		pgy_194
		pgy_196
		pgy_346
		pgy_32
		pgy_125
		pgy_117
		pgy_30
		pgy_7
		pgy_131
		pgy_89
		pgy_50
		pgy_10
		pgy_122
		pgy_128
		pgy_110
	;
END;
BEGIN TREES;
	TRANSLATE
		1	pgy_194,
		2	pgy_196,
		3	pgy_346,
		4	pgy_32,
		5	pgy_125,
		6	pgy_117,
		7	pgy_30,
		8	pgy_7,
		9	pgy_131,
		10	pgy_89,
		11	pgy_50,
		12	pgy_10,
		13	pgy_122,
		14	pgy_128,
		15	pgy_110
	;
	TREE * UNTITLED = [&R] ((((1[&height=0,length=13.6182560986382,length_0.95_HPD={8.52888055945905,19.4567928793162},length_median=13.431303511212,length_range={5.92613376017525,25.8276769390535}]:12.49527015,3[&height=3.40000000000009,height_0.95_HPD={3.40000000000009,3.40000000000009},height_median=3.40000000000009,height_range={3.40000000000008,3.40000000000009},length=10.1870335879572,length_0.95_HPD={5.04095880825697,15.6598856780427},length_median=10.0526101561799,length_range={2.52613376017516,22.4276769390534}]:9.095270149)[&height=12.6196602362016,height_0.95_HPD={8.44095880825706,18.2573675454303},height_median=12.4952701486883,height_range={5.92613376017525,25.8276769390535},length=2.65949855336189,length_0.95_HPD={0.0127557635626303,7.65785701322316},length_median=2.09381371658241,length_range={0.00311546539295193,16.24457155691},posterior=0.508]:2.942991555,(5[&height=2.49863013697995,height_0.95_HPD={2.49863013697995,2.49863013697996},height_median=2.49863013697995,height_range={2.49863013697995,2.49863013697996},length=9.21938596624818,length_0.95_HPD={3.5507142533533,17.3968018682304},length_median=8.41309236418235,length_range={2.26262021835673,27.5698932413553}]:9.282042829,(9[&height=2.03835616438005,height_0.95_HPD={2.03835616438004,2.03835616438005},height_median=2.03835616438005,height_range={2.03835616438004,2.03835616438005},length=7.61406487521752,length_0.95_HPD={3.73744816507375,11.4468009285902},length_median=7.465603519955,length_range={2.72289419095663,17.3786832982118}]:7.71385312,12[&height=2.93698630136987,height_0.95_HPD={2.93698630136987,2.93698630136987},height_median=2.93698630136987,height_range={2.93698630136987,2.93698630136988},length=7.91063334961013,length_0.95_HPD={3.50784934603744,12.7304731019123},length_median=7.74252100374949,length_range={2.44671054785058,19.0834981787747}]:6.815222983)[&height=9.91162590124797,height_0.95_HPD={5.83694622947714,13.8944245162341},height_median=9.75220928480361,height_range={5.38369684922045,18.6750500235146},length=2.68381213610852,length_0.95_HPD={0.246556928180159,6.05449630479839},length_median=2.3129020442139,length_range={0.048927865038479,9.18506649463409},posterior=0.504]:2.028463681)[&height=11.9050889272911,height_0.95_HPD={7.44336762124563,16.4214290427806},height_median=11.7806729656538,height_range={5.69700940187736,22.0204844801446},length=2.90015022698828,length_0.95_HPD={0.0853468216083915,6.71372539022117},length_median=2.45533902763612,length_range={0.0853468216083915,10.9639667970256},posterior=0.822]:3.657588738)[&height=15.6757206883971,height_0.95_HPD={10.4833884520374,21.4757919502226},height_median=15.4382617036754,height_range={7.95175270186588,25.9795710719741},length=6.09307547370984,length_0.95_HPD={0.660410083178011,12.5803389569454},length_median=5.56710039589014,length_range={0.0810937859773038,20.8468346004124},posterior=0.952]:4.544073279,((10[&height=2.28493150684993,height_0.95_HPD={2.28493150684994,2.28493150684995},height_median=2.28493150684994,height_range={2.28493150684994,2.28493150684995},length=6.73196593807701,length_0.95_HPD={2.58364692489083,11.1848223918324},length_median=6.52967661493859,length_range={2.09805892416987,16.9382567665527}]:6.529676615,15[&height=2.27945205479,height_0.95_HPD={2.27945205479,2.27945205479},height_median=2.27945205479,height_range={2.27945205478999,2.27945205479001},length=6.73744539013695,length_0.95_HPD={2.58912637695077,11.1903018438924},length_median=6.53515606699853,length_range={2.10353837622982,16.9437362186126}]:6.535156067)[&height=9.01689744492696,height_0.95_HPD={4.86857843174078,13.4697538986824},height_median=8.81460812178853,height_range={4.38299043101982,19.2231882734026},length=5.08034039165172,length_0.95_HPD={0.499352207598166,10.2777623676142},length_median=4.55812848004753,length_range={0.203006618108745,20.6882003380571},posterior=1]:5.080369924,11[&height=2.38082191779995,height_0.95_HPD={2.38082191779995,2.38082191779995},height_median=2.38082191779995,height_range={2.38082191779994,2.38082191779996},length=11.7167509437125,length_0.95_HPD={6.00966627505082,17.3009945533834},length_median=11.5267818269697,length_range={4.29844293119708,28.1813439582395}]:11.51415613)[&height=14.0612695644483,height_0.95_HPD={8.20651227831541,19.3408835797386},height_median=13.8949780456849,height_range={6.67926484899703,30.1619084343109},length=7.14840374122833,length_0.95_HPD={1.59231114610502,13.5371826246467},length_median=6.88059357678328,length_range={0.649701350095601,20.5925356405261},posterior=0.997]:6.087356937)[&height=20.4186669764756,height_0.95_HPD={14.8248353976506,27.1002735254171},height_median=19.9823349824175,height_range={12.7657469884653,31.4130635402582},length=3.82015671046093,length_0.95_HPD={0.121733338653236,9.25086395589496},length_median=3.32241126630384,length_range={0.0116094612571658,16.3206447361971},posterior=0.699]:5.693384934,(((2[&height=0.284774309450086,height_0.95_HPD={0.284774309450082,0.284774309450089},height_median=0.284774309450086,height_range={0.284774309450079,0.284774309450093},length=8.29663148003369,length_0.95_HPD={4.0434014230984,13.7576011959477},length_median=7.9449416860207,length_range={2.80124694994372,18.1249972615648}]:7.352097367,6[&height=2.76438356163999,height_0.95_HPD={2.76438356163998,2.76438356163999},height_median=2.76438356163999,height_range={2.76438356163998,2.76438356164},length=6.3695802735812,length_0.95_HPD={1.29497151585651,11.5873313040549},length_median=6.00670115875308,length_range={0.321637697753822,18.5310375710458}]:4.872488115)[&height=7.89329481368239,height_0.95_HPD={4.05935507749649,12.2408510249848},height_median=7.63687167651884,height_range={3.08602125939381,16.7380460045302},length=3.70391724422699,length_0.95_HPD={0.0102669299165825,8.9210970968477},length_median=3.23362852436919,length_range={0.0102669299165825,16.8235537215278},posterior=0.506]:3.384444898,7[&height=2.47945205479007,height_0.95_HPD={2.47945205479004,2.47945205479005},height_median=2.47945205479004,height_range={2.47945205479004,2.47945205479005},length=7.65416395429579,length_0.95_HPD={2.42946713372949,13.4716421111291},length_median=7.36323043441235,length_range={1.13144033990341,20.6353131522162}]:8.54186452)[&height=11.3324015253936,height_0.95_HPD={6.4173371390254,16.6646048342468},height_median=11.0213165743415,height_range={5.07741050285308,23.1147652070062},length=8.48225468106645,length_0.95_HPD={1.86379149949604,15.9069391503297},length_median=8.17262463398548,length_range={0.690039298328514,21.3855370108774},posterior=0.998]:9.133621436,(((4[&height=3.06301369862996,height_0.95_HPD={3.0630136986299,3.0630136986299},height_median=3.0630136986299,height_range={3.0630136986299,3.06301369862991},length=8.57083353487081,length_0.95_HPD={3.66529182254209,14.0903630476226},length_median=8.20321438483539,length_range={2.4640234135983,19.5302052761171}]:7.776615025,14[&height=2.89589041094996,height_0.95_HPD={2.89589041094996,2.89589041094996},height_median=2.89589041094996,height_range={2.89589041094995,2.89589041094997},length=8.58381675018741,length_0.95_HPD={3.80343233419625,13.8268565643574},length_median=8.12639361342486,length_range={2.63114670127824,21.8217097015161}]:7.943738313)[&height=11.3066884221862,height_0.95_HPD={6.69932274514621,16.7227469753073},height_median=10.8396287240955,height_range={5.5270371122282,22.4439867215492},length=3.55816002077211,length_0.95_HPD={0.0033328831383983,8.60491684311443},length_median=3.03610528627915,length_range={0.0033328831383983,17.7462326390472},posterior=0.752]:3.15069382,8[&height=2.46849315067993,height_0.95_HPD={2.46849315067993,2.46849315067993},height_median=2.46849315067993,height_range={2.46849315067993,2.46849315067994},length=11.5840713320966,length_0.95_HPD={5.51206580855769,18.2602563750463},length_median=11.2465676580407,length_range={3.93798738043122,28.0109254214725}]:11.52182939)[&height=14.3384067296514,height_0.95_HPD={8.46494771681742,20.3960398186942},height_median=13.9903225437523,height_range={7.14682041349696,30.4794185721524},length=5.1201092502409,length_0.95_HPD={0.709823482460994,10.655804540511},length_median=4.61056840163886,length_range={0.332949386714303,17.607561716873},posterior=0.992]:3.18651318,13[&height=1.98082191780009,height_0.95_HPD={1.98082191780009,1.98082191780009},height_median=1.98082191780009,height_range={1.98082191780008,1.98082191780009},length=15.825174516534,length_0.95_HPD={8.65679976532183,22.6215672163217},length_median=15.5662167633551,length_range={7.42174668913268,30.0093992605401}]:15.19601381)[&height=17.5864217248405,height_0.95_HPD={10.8979155328101,24.0331576036097},height_median=17.1768357237912,height_range={9.40256860693277,28.3901800791883},length=4.7502656837581,length_0.95_HPD={0.0459995298249929,11.1521905393681},length_median=4.21112139255794,length_range={0.0459995298249929,18.6185581345213},posterior=0.576]:2.978102286)[&height=20.4754331152256,height_0.95_HPD={14.9254983566601,26.8891137391381},height_median=20.1549380099849,height_range={12.9468045258144,32.5245014776454},length=4.12868781661506,length_0.95_HPD={0.0703573175011343,9.32901800165502},length_median=3.65205745228685,length_range={0.0163805388398508,15.9963391088272},posterior=0.651]:5.520781906):0;
END;
