# Supplementary material for: Phylogeography and transmission of Mycobacterium tuberculosis spanning prisons and surrounding communities in Paraguay
Source: Nat Commun. 2023 Jan 19;14:303. doi: 10.1038/s41467-023-35813-9 (PMC9849832; doi:10.1038/s41467-023-35813-9)
Supplement: Supplementary file 3 — Source Data [file 41467_2023_35813_MOESM3_ESM.zip › source_data/fig_data.xlsx]

## Sheet: Fig1a
Year	population	cases
2009	Prison	3068
2009	Community	41
2010	Prison	2294
2010	Community	42
2011	Prison	3017
2011	Community	40
2012	Prison	3013
2012	Community	39
2013	Prison	2954
2013	Community	38
2014	Prison	2233
2014	Community	40
2015	Prison	2270
2015	Community	42
2016	Prison	2343
2016	Community	43
2017	Prison	2933
2017	Community	44
2018	Prison	3282
2018	Community	44
2019	Prison	2742
2019	Community	45
2020	Prison	2580
2020	Community	48
2021	Prison	3378
2021	Community	49

## Sheet: Fig1b
Departament	mean_pop_km2	logdens
Total País	18.0774	1.25714
Asunción	4453.86	3.64874
Concepción	14.329	1.15622
San Pedro	22.0145	1.34271
Cordillera	63.7115	1.80422
Guairá	59.8316	1.77693
Caaguazú	49.6747	1.69614
Caazapá	20.4835	1.3114
Itapúa	37.8273	1.57781
Misiones	13.5817	1.13295
Paraguarí	29.9059	1.47576
Alto Paraná	56.5497	1.75243
Central	910.261	2.95917
Ñeembucú	7.47292	0.87349
Amambay	13.5097	1.13065
Canindeyú	16.3214	1.21276
Presidente Hayes	1.78663	0.252034
Boquerón	0.742671	-0.129204
Alto Paraguay	0.225641	-0.646582

## Sheet: Fig2
sample_name	amr_status	location	inc_status	sub_lineage
pgy_121	Sensitive	Ciudad del Este	Never incarcerated	lineage4.1.2.1
pgy_454	Sensitive	Ciudad del Este	Never incarcerated	lineage4.3.3
pgy_353	Sensitive	Asunción	Never incarcerated	lineage4.3.3
pgy_407	Sensitive	Ciudad del Este	Formerly incarcerated	lineage4.4.1.1
pgy_296	Sensitive	Ciudad del Este	Never incarcerated	lineage4.4.1.1
pgy_295	Sensitive	Ciudad del Este	Incarcerated	lineage4.3.3
pgy_166	Sensitive	Ciudad del Este	Incarcerated	lineage4.3.3
pgy_177	Sensitive	Ciudad del Este	Never incarcerated	lineage4.3.3
pgy_309	Sensitive	Asunción	Never incarcerated	lineage4.1.2.1
pgy_185	Sensitive	Ciudad del Este	Incarcerated	lineage4.3.3
pgy_416	Sensitive	Asunción	Never incarcerated	lineage4.1.2.1
pgy_221	Sensitive	Asunción	Never incarcerated	lineage4.1.2.1
pgy_255	Sensitive	Asunción	Incarcerated	lineage4.1.2.1
pgy_195	Sensitive	Asunción	Never incarcerated	lineage4.3.3
pgy_458	Sensitive	Ciudad del Este	Never incarcerated	lineage4.3.3
pgy_443	Sensitive	Asunción	Incarcerated	lineage4.1.2.1
pgy_162	Sensitive	Asunción	Never incarcerated	lineage4.3.2
pgy_180	Sensitive	Asunción	Never incarcerated	lineage4.1.2.1
pgy_237	Sensitive	Ciudad del Este	Never incarcerated	lineage4.3.3
pgy_311	Sensitive	Asunción	Formerly incarcerated	lineage4.1.2.1
pgy_457	Sensitive	Asunción	Never incarcerated	lineage4.4.1.1
pgy_279	Sensitive	Asunción	Never incarcerated	lineage4.4.1.1
pgy_288	Sensitive	Asunción	Incarcerated	lineage4.1.2.1
pgy_250	Sensitive	Ciudad del Este	Never incarcerated	lineage4.1.2.1
pgy_382	Sensitive	Ciudad del Este	Never incarcerated	lineage4.3.3
pgy_198	Sensitive	Ciudad del Este	Never incarcerated	lineage4.3.3
pgy_259	Sensitive	Ciudad del Este	Incarcerated	lineage4.3.3
pgy_203	Sensitive	Asunción	Incarcerated	lineage4.1.2.1
pgy_245	Sensitive	Asunción	Never incarcerated	lineage4.4.1.2
pgy_176	Sensitive	Ciudad del Este	Never incarcerated	lineage4.3.3
pgy_225	Sensitive	Asunción	Never incarcerated	lineage4.1.2.1
pgy_202	Sensitive	Asunción	Never incarcerated	lineage4.4.1.1
pgy_174	Sensitive	Ciudad del Este	Never incarcerated	lineage4.3.3
pgy_194	Sensitive	Asunción	Never incarcerated	lineage4.3.3
pgy_325	Sensitive	Asunción	Incarcerated	lineage4.1.2.1
pgy_252	Sensitive	Asunción	Never incarcerated	lineage4.3.3
pgy_414	Sensitive	Asunción	Incarcerated	lineage4.3.3
pgy_206	Isoniazid mono-resistance	Asunción	Never incarcerated	lineage4.3.4.2
pgy_323	Sensitive	Asunción	Incarcerated	lineage4.4.1.1
pgy_193	Sensitive	Asunción	Never incarcerated	lineage4.1.2.1
pgy_428	Sensitive	Asunción	Incarcerated	lineage4.1.2.1
pgy_148	Sensitive	Asunción	Never incarcerated	lineage4.1.2.1
pgy_184	Sensitive	Asunción	Never incarcerated	lineage4.1.2.1
pgy_207	Sensitive	Asunción	Formerly incarcerated	lineage4.3.4.2
pgy_197	Sensitive	Asunción	Incarcerated	lineage4.1.2.1
pgy_450	Sensitive	Ciudad del Este	Never incarcerated	lineage4.4.1.1
pgy_420	Sensitive	Asunción	Incarcerated	lineage4.1.2.1
pgy_165	Sensitive	Ciudad del Este	Incarcerated	lineage4.3.3
pgy_358	Sensitive	Asunción	Incarcerated	lineage4.1.2.1
pgy_238	Sensitive	Asunción	Incarcerated	lineage4.3.3
pgy_142	Sensitive	Asunción	Never incarcerated	lineage4.1.2.1
pgy_409	Sensitive	Asunción	Never incarcerated	lineage4.3.3
pgy_262	Sensitive	Asunción	Never incarcerated	lineage4.1.2.1
pgy_256	Sensitive	Asunción	Incarcerated	lineage4.3.3
pgy_158	Sensitive	Asunción	Formerly incarcerated	lineage4.3.3
pgy_324	Sensitive	Asunción	Never incarcerated	lineage4.4.1.1
pgy_175	Sensitive	Ciudad del Este	Never incarcerated	lineage4.1.2.1
pgy_290	Sensitive	Ciudad del Este	Never incarcerated	lineage4.3.2
pgy_163	Sensitive	Asunción	Incarcerated	lineage4.3.3
pgy_200	Sensitive	Asunción	Formerly incarcerated	lineage4.1.2.1
pgy_219	Sensitive	Asunción	Formerly incarcerated	lineage4.3.3
pgy_226	Sensitive	Asunción	Incarcerated	lineage4.3.3
pgy_369	Sensitive	Asunción	Never incarcerated	lineage4.1.2.1
pgy_183	Sensitive	Ciudad del Este	Never incarcerated	lineage4.3.3
pgy_467	Sensitive	Ciudad del Este	Never incarcerated	lineage4.1.2.1
pgy_347	Sensitive	Asunción	Never incarcerated	lineage4.1.2.1
pgy_247	Sensitive	Asunción	Never incarcerated	lineage4.4.1.1
pgy_189	Sensitive	Asunción	Never incarcerated	lineage4.3.3
pgy_314	Sensitive	Asunción	Formerly incarcerated	lineage4.4.1.1
pgy_272	Sensitive	Asunción	Never incarcerated	lineage4.1.2.1
pgy_201	Sensitive	Ciudad del Este	Never incarcerated	lineage4.3.3
pgy_455	Sensitive	Asunción	Never incarcerated	lineage4.1.2.1
pgy_356	Sensitive	Asunción	Never incarcerated	lineage4.3.4.2
pgy_341	Sensitive	Asunción	Incarcerated	lineage4.1.2.1
pgy_265	Sensitive	Asunción	Never incarcerated
pgy_446	Sensitive	Asunción	Never incarcerated	lineage4.3.3
pgy_136	Sensitive	Asunción	Never incarcerated	lineage4.1.2.1
pgy_307	Isoniazid mono-resistance	Asunción	Never incarcerated	lineage4.3.3
pgy_181	Sensitive	Asunción	Never incarcerated	lineage4.4.1.1
pgy_327	Sensitive	Asunción	Never incarcerated	lineage4.4.1.1
pgy_389	Sensitive	Asunción	Never incarcerated	lineage4.3.3
pgy_149	Sensitive	Ciudad del Este	Never incarcerated	lineage4.1.2.1
pgy_418	Sensitive	Asunción	Formerly incarcerated	lineage4.1.2.1
pgy_350	Sensitive	Ciudad del Este	Never incarcerated	lineage4.3.3
pgy_410	Sensitive	Asunción	Never incarcerated	lineage4.3.3
pgy_191	Sensitive	Asunción	Never incarcerated	lineage4.1.2.1
pgy_139	Sensitive	Asunción	Formerly incarcerated	lineage4.1.2.1
pgy_377	Sensitive	Asunción	Formerly incarcerated	lineage4.3.3
pgy_439	Isoniazid mono-resistance	Asunción	Formerly incarcerated	lineage4.1.2.1
pgy_464	Sensitive	Asunción	Never incarcerated	lineage4.3.3
pgy_282	Rifampicin mono-resistance	Asunción	Never incarcerated	lineage4.3.3
pgy_391	Sensitive	Asunción	Incarcerated	lineage4.1.2.1
pgy_345	Sensitive	Ciudad del Este	Incarcerated	lineage4.3.3
pgy_161	Sensitive	Ciudad del Este	Never incarcerated	lineage4.1.2.1
pgy_319	Sensitive	Ciudad del Este	Incarcerated	lineage4.3.3
pgy_434	Sensitive	Ciudad del Este	Incarcerated	lineage4.1.2.1
pgy_196	Sensitive	Asunción	Never incarcerated	lineage4.3.3
pgy_150	Sensitive	Asunción	Never incarcerated	lineage4.4.1.1
pgy_283	Sensitive	Ciudad del Este	Incarcerated	lineage4.1.2.1
pgy_318	Sensitive	Ciudad del Este	Never incarcerated	lineage4.4.1.1
pgy_236	Sensitive	Ciudad del Este	Never incarcerated	lineage4.3.3
pgy_442	Sensitive	Ciudad del Este	Never incarcerated	lineage4.4.1.1
pgy_211	Sensitive	Ciudad del Este	Never incarcerated	lineage4.3.3
pgy_379	Sensitive	Ciudad del Este	Incarcerated	lineage4.3.3
pgy_293	Sensitive	Ciudad del Este	Never incarcerated	lineage4.3.4.2
pgy_224	Sensitive	Ciudad del Este	Incarcerated	lineage4.4.1.1
pgy_367	Sensitive	Asunción	Formerly incarcerated	lineage4.1.2.1
pgy_273	Sensitive	Ciudad del Este	Incarcerated	lineage4.3.3
pgy_438	Sensitive	Asunción	Incarcerated	lineage4.1.2.1
pgy_313	Sensitive	Ciudad del Este	Never incarcerated	lineage4.4.1.1
pgy_435	Sensitive	Ciudad del Este	Never incarcerated	lineage4.3.3
pgy_249	Sensitive	Ciudad del Este	Never incarcerated	lineage4.3.3
pgy_398	Sensitive	Asunción	Incarcerated	lineage4.1.2.1
pgy_421	Sensitive	Asunción	Never incarcerated	lineage4.1.2.1
pgy_257	Sensitive	Asunción	Never incarcerated	lineage4.1.2.1
pgy_285	Sensitive	Asunción	Never incarcerated	lineage4.3.3
pgy_199	Sensitive	Ciudad del Este	Incarcerated	lineage4.1.2.1
pgy_187	Sensitive	Asunción	Incarcerated	lineage4.1.2.1
pgy_242	Sensitive	Asunción	Never incarcerated	lineage4.3.4.1
pgy_422	Sensitive	Ciudad del Este	Never incarcerated	lineage4.3.3
pgy_270	Sensitive	Ciudad del Este	Never incarcerated	lineage4.3.3
pgy_223	Sensitive	Ciudad del Este	Formerly incarcerated	lineage4.3.3
pgy_437	Sensitive	Ciudad del Este	Never incarcerated	lineage4.3.3
pgy_349	Sensitive	Ciudad del Este	Never incarcerated	lineage4.4.1.1
pgy_445	Sensitive	Ciudad del Este	Never incarcerated	lineage4.3.3
pgy_441	Sensitive	Asunción	Formerly incarcerated	lineage4.3.3
pgy_429	Sensitive	Asunción	Never incarcerated	lineage4.3.3
pgy_400	Sensitive	Ciudad del Este	Never incarcerated	lineage4.1.1.1
pgy_412	Sensitive	Ciudad del Este	Never incarcerated	lineage4.3.3
pgy_465	Isoniazid mono-resistance	Ciudad del Este	Never incarcerated	lineage4.3.4.2
pgy_172	Sensitive	Ciudad del Este	Never incarcerated	lineage4.1.2.1
pgy_447	Sensitive	Ciudad del Este	Incarcerated	lineage4.3.3
pgy_220	Sensitive	Asunción	Incarcerated	lineage4.1.2.1
pgy_204	Sensitive	Ciudad del Este	Incarcerated	lineage4.1.2.1
pgy_261	Sensitive	Ciudad del Este	Never incarcerated	lineage4.4.1.1
pgy_402	Sensitive	Ciudad del Este	Never incarcerated	lineage4.3.3
pgy_403	Sensitive	Ciudad del Este	Never incarcerated	lineage4.3.3
pgy_305	Sensitive	Ciudad del Este	Never incarcerated	lineage4.3.3
pgy_244	Sensitive	Asunción	Never incarcerated	lineage4.1.2.1
pgy_210	Sensitive	Asunción	Incarcerated	lineage4.1.2.1
pgy_260	Sensitive	Asunción	Never incarcerated	lineage4.4.1.1
pgy_276	Sensitive	Ciudad del Este	Never incarcerated	lineage4.3.3
pgy_334	Sensitive	Ciudad del Este	Incarcerated	lineage4.3.3
pgy_411	Sensitive	Ciudad del Este	Never incarcerated	lineage4.4.1.1
pgy_264	Sensitive	Ciudad del Este	Formerly incarcerated	lineage4.4.1.1
pgy_208	Sensitive	Asunción	Never incarcerated	lineage4.1.2.1
pgy_218	Sensitive	Asunción	Never incarcerated	lineage4.4.1.1
pgy_449	Sensitive	Asunción	Incarcerated	lineage4.3.3
pgy_415	Sensitive	Asunción	Never incarcerated	lineage4.1.2.1
pgy_361	Sensitive	Ciudad del Este	Never incarcerated	lineage4.3.3
pgy_263	Sensitive	Asunción	Never incarcerated	lineage4.3.4.2
pgy_303	Sensitive	Ciudad del Este	Never incarcerated	lineage4.1.2.1
pgy_222	Sensitive	Asunción	Never incarcerated	lineage4.1.2.1
pgy_346	Sensitive	Asunción	Incarcerated	lineage4.3.3
pgy_299	Sensitive	Asunción	Never incarcerated	lineage4.3.3
pgy_168	Sensitive	Asunción	Never incarcerated	lineage4.1.2.1
pgy_468	Sensitive	Asunción	Never incarcerated	lineage4.3.3
pgy_233	Sensitive	Asunción	Never incarcerated	lineage4.1.2.1
pgy_423	Sensitive	Ciudad del Este	Incarcerated	lineage4.3.3
pgy_387	Sensitive	Ciudad del Este	Incarcerated	lineage4.3.3
pgy_432	Sensitive	Ciudad del Este	Never incarcerated	lineage4.3.3
pgy_380	Isoniazid mono-resistance	Asunción	Never incarcerated	lineage4.1.2.1
pgy_426	Sensitive	Asunción	Incarcerated	lineage4.1.2.1
pgy_246	Sensitive	Asunción	Never incarcerated	lineage4.3.3
pgy_232	Isoniazid mono-resistance	Asunción	Never incarcerated	lineage4.3.3
pgy_440	Sensitive	Asunción	Never incarcerated	lineage4.1.2.1
pgy_186	Sensitive	Asunción	Never incarcerated	lineage4.1.2.1
pgy_343	Sensitive	Ciudad del Este	Never incarcerated	lineage4.3.3
pgy_340	Sensitive	Ciudad del Este	Incarcerated	lineage4.3.3
pgy_294	Sensitive	Ciudad del Este	Incarcerated	lineage4.3.3
pgy_383	Sensitive	Asunción	Never incarcerated	lineage4.1.2.1
pgy_179	Sensitive	Ciudad del Este	Never incarcerated	lineage4.3.3
pgy_266	Sensitive	Ciudad del Este	Never incarcerated	lineage4.4.1.1
pgy_459	Sensitive	Asunción	Incarcerated	lineage4.4.1.1
pgy_397	Sensitive	Asunción	Incarcerated	lineage4.1.2.1
pgy_317	Sensitive	Ciudad del Este	Never incarcerated	lineage4.3.3
pgy_160	Sensitive	Asunción	Incarcerated	lineage4.8
pgy_280	Sensitive	Asunción	Incarcerated	lineage4.1.2.1
pgy_372	Sensitive	Asunción	Never incarcerated	lineage4.1.2.1
pgy_274	Sensitive	Ciudad del Este	Incarcerated	lineage4.3.3
pgy_278	Sensitive	Asunción	Never incarcerated	lineage4.1.2.1
pgy_251	Sensitive	Asunción	Never incarcerated	lineage4.1.2
pgy_268	Sensitive	Ciudad del Este	Never incarcerated	lineage4.3.3
pgy_267	Sensitive	Ciudad del Este	Formerly incarcerated	lineage4.3.3
pgy_388	Sensitive	Ciudad del Este	Incarcerated	lineage4.1.2.1
pgy_277	Sensitive	Asunción	Never incarcerated	lineage4.3.3
pgy_427	Sensitive	Asunción	Never incarcerated	lineage4.1.2.1
pgy_331	Sensitive	Asunción	Formerly incarcerated	lineage4.3.3
pgy_433	Sensitive	Asunción	Never incarcerated	lineage4.1.2.1
pgy_216	Sensitive	Asunción	Never incarcerated	lineage4.3.3
pgy_386	Sensitive	Asunción	Formerly incarcerated	lineage4.4.1.1
pgy_338	Sensitive	Asunción	Incarcerated	lineage4.4.1.1
pgy_355	Sensitive	Asunción	Incarcerated	lineage4.1.2.1
pgy_378	Sensitive	Asunción	Incarcerated	lineage4.3.3
pgy_390	Sensitive	Ciudad del Este	Never incarcerated	lineage4.3.3
pgy_394	Sensitive	Ciudad del Este	Never incarcerated	lineage4.1.2.1
pgy_248	Sensitive	Ciudad del Este	Never incarcerated	lineage4.4.1.1
pgy_214	Sensitive	Ciudad del Este	Never incarcerated	lineage4.3.3
pgy_404	Sensitive	Ciudad del Este	Never incarcerated	lineage4.4.1.1
pgy_376	Sensitive	Ciudad del Este	Never incarcerated	lineage4.3.3
pgy_239	Sensitive	Ciudad del Este	Never incarcerated	lineage4.1.2.1
pgy_405	Sensitive	Ciudad del Este	Never incarcerated	lineage4.3.3
pgy_328	Sensitive	Ciudad del Este	Never incarcerated	lineage4.3.3
pgy_462	Sensitive	Ciudad del Este	Never incarcerated	lineage4.3.3
pgy_408	Sensitive	Ciudad del Este	Never incarcerated	lineage4.3.4.2
pgy_417	Sensitive	Asunción	Incarcerated	lineage4.4.1.1
pgy_342	Sensitive	Asunción	Never incarcerated	lineage4.1.2.1
pgy_406	Sensitive	Asunción	Incarcerated	lineage4.3.3
pgy_330	Sensitive	Asunción	Never incarcerated	lineage4.3.3
pgy_339	Sensitive	Asunción	Incarcerated	lineage4.1.2.1
pgy_471	Sensitive	Asunción	Incarcerated	lineage4.1.2.1
pgy_320	Sensitive	Asunción	Never incarcerated	lineage4.1.2.1
pgy_205	Sensitive	Asunción	Never incarcerated	lineage4.1.2.1
pgy_448	Sensitive	Asunción	Never incarcerated	lineage4.1.2.1
pgy_368	Sensitive	Asunción	Never incarcerated	lineage4.1.2.1
pgy_392	Sensitive	Asunción	Never incarcerated	lineage4.1.2.1
pgy_413	Sensitive	Asunción	Never incarcerated	lineage4.1.2.1
pgy_182	Sensitive	Ciudad del Este	Formerly incarcerated	lineage4.1.1.1
pgy_466	Sensitive	Ciudad del Este	Never incarcerated	lineage4.4.1.1
pgy_393	Sensitive	Ciudad del Este	Never incarcerated	lineage4.4.1.1
pgy_385	Sensitive	Ciudad del Este	Incarcerated	lineage4.3.3
pgy_291	Sensitive	Ciudad del Este	Incarcerated	lineage4.3.3
pgy_348	Sensitive	Ciudad del Este	Incarcerated	lineage4.1.2.1
pgy_289	Sensitive	Ciudad del Este	Incarcerated	lineage4.4.1.1
pgy_365	Sensitive	Ciudad del Este	Never incarcerated	lineage4.3.3
pgy_228	Isoniazid mono-resistance	Ciudad del Este	Incarcerated	lineage4.3.3
pgy_336	Sensitive	Asunción	Formerly incarcerated	lineage4.4.1.1
pgy_298	Sensitive	Asunción	Formerly incarcerated	lineage4.1.2.1
pgy_188	Sensitive	Asunción	Incarcerated	lineage4.1.2.1
pgy_306	Sensitive	Asunción	Incarcerated	lineage4.3.4.2
pgy_333	Sensitive	Ciudad del Este	Incarcerated	lineage4.1.2.1
pgy_452	Sensitive	Asunción	Incarcerated	lineage4.1.2.1
pgy_370	Sensitive	Asunción	Never incarcerated	lineage4.1.2.1
pgy_322	Sensitive	Asunción	Incarcerated	lineage4.8
pgy_164	Sensitive	Asunción	Incarcerated	lineage4.1.2.1
pgy_363	Sensitive	Ciudad del Este	Never incarcerated	lineage4.4.1.1
pgy_227	Sensitive	Ciudad del Este	Never incarcerated	lineage4.1.2.1
pgy_217	Sensitive	Ciudad del Este	Never incarcerated	lineage4.3.3
pgy_399	Sensitive	Ciudad del Este	Never incarcerated	lineage4.3.3
pgy_178	Sensitive	Ciudad del Este	Never incarcerated	lineage4.3.3
pgy_229	Sensitive	Ciudad del Este	Never incarcerated	lineage4.4.1.2
pgy_456	Sensitive	Ciudad del Este	Never incarcerated	lineage4.3.2
pgy_351	Sensitive	Ciudad del Este	Incarcerated	lineage4.3.3
pgy_287	Sensitive	Asunción	Never incarcerated	lineage4.4.1.1
pgy_354	Sensitive	Asunción	Never incarcerated	lineage4.4.1.1
pgy_310	Sensitive	Asunción	Never incarcerated	lineage4.3.3
pgy_335	Sensitive	Ciudad del Este	Never incarcerated	lineage4.3.3
pgy_286	Sensitive	Asunción	Never incarcerated	lineage4.1.2.1
pgy_357	Sensitive	Ciudad del Este	Never incarcerated	lineage4.3.3
pgy_300	Sensitive	Ciudad del Este	Incarcerated	lineage4.1.2.1
pgy_304	Sensitive	Asunción	Incarcerated	lineage4.1.2.1
pgy_240	Sensitive	Asunción	Incarcerated	lineage4.1.2.1
pgy_419	Sensitive	Ciudad del Este	Never incarcerated	lineage4.3.3
pgy_461	Sensitive	Ciudad del Este	Incarcerated	lineage4.1.2.1
pgy_352	Sensitive	Ciudad del Este	Never incarcerated	lineage4.1.2.1
pgy_209	Sensitive	Ciudad del Este	Never incarcerated	lineage4.3.3
pgy_451	Sensitive	Ciudad del Este	Formerly incarcerated	lineage4.4.1.2
pgy_316	Sensitive	Ciudad del Este	Never incarcerated	lineage4.3.3
pgy_395	Sensitive	Ciudad del Este	Incarcerated	lineage4.3.3
pgy_470	Sensitive	Ciudad del Este	Never incarcerated	lineage4.3.3
pgy_269	Sensitive	Asunción	Incarcerated	lineage4.1.2.1
pgy_241	Sensitive	Ciudad del Este	Never incarcerated	lineage4.3.3
pgy_381	Sensitive	Asunción	Incarcerated	lineage4.1.2.1
pgy_235	Sensitive	Ciudad del Este	Never incarcerated	lineage4.3.3
pgy_284	Sensitive	Ciudad del Este	Never incarcerated	lineage4.3.3
pgy_396	Sensitive	Ciudad del Este	Incarcerated	lineage4.3.3
pgy_359	Sensitive	Ciudad del Este	Never incarcerated	lineage4.1.2.1
pgy_321	Sensitive	Ciudad del Este	Never incarcerated	lineage4.3.3
pgy_159	Sensitive	Ciudad del Este	Never incarcerated	lineage4.1.2.1
pgy_362	Sensitive	Ciudad del Este	Incarcerated	lineage4.3.3
pgy_231	Sensitive	Ciudad del Este	Never incarcerated	lineage4.1.2.1
pgy_360	Sensitive	Ciudad del Este	Never incarcerated	lineage4.3.3
pgy_301	Sensitive	Ciudad del Este	Never incarcerated	lineage4.1.2.1
pgy_436	Sensitive	Ciudad del Este	Incarcerated	lineage4.3.3
pgy_258	Sensitive	Ciudad del Este	Never incarcerated	lineage4.3.3
pgy_254	Sensitive	Ciudad del Este	Never incarcerated	lineage4.4.1.1
pgy_401	Sensitive	Ciudad del Este	Never incarcerated	lineage4.3.3
pgy_371	Sensitive	Asunción	Incarcerated	lineage4.1.2.1
pgy_431	Sensitive	Ciudad del Este	Never incarcerated	lineage4.3.3
pgy_315	Sensitive	Ciudad del Este	Never incarcerated	lineage4.3.3
pgy_373	Sensitive	Ciudad del Este	Never incarcerated	lineage4.1.2.1
pgy_271	Sensitive	Ciudad del Este	Never incarcerated	lineage4.3.3
pgy_192	Sensitive	Ciudad del Este	Never incarcerated	lineage4.3.4.2
pgy_326	Sensitive	Ciudad del Este	Incarcerated	lineage4.3.3
pgy_297	Sensitive	Asunción	Incarcerated	lineage4.4.1.1
pgy_337	Sensitive	Asunción	Incarcerated	lineage4.1.2.1
pgy_329	Sensitive	Ciudad del Este	Never incarcerated	lineage4.3.3
pgy_453	Sensitive	Ciudad del Este	Incarcerated	lineage4.3.3
pgy_212	Sensitive	Ciudad del Este	Incarcerated	lineage4.4.1.1
pgy_302	Sensitive	Ciudad del Este	Incarcerated	lineage4.3.3
pgy_364	Sensitive	Ciudad del Este	Never incarcerated	lineage4.3.3
pgy_308	Sensitive	Ciudad del Este	Formerly incarcerated	lineage4.4.1.1
pgy_215	Sensitive	Ciudad del Este	Incarcerated	lineage4.3.3
pgy_281	Sensitive	Ciudad del Este	Incarcerated	lineage4.3.3
pgy_243	Sensitive	Ciudad del Este	Incarcerated	lineage4.3.3
pgy_213	Sensitive	Asunción	Incarcerated	lineage4.1.2.1
pgy_234	Sensitive	Ciudad del Este	Formerly incarcerated	lineage4.4.1.1
pgy_384	Sensitive	Ciudad del Este	Never incarcerated	lineage4.3.3
pgy_190	Sensitive	Ciudad del Este	Never incarcerated	lineage4.3.3
pgy_430	Sensitive	Asunción	Incarcerated	lineage4.1.2.1
pgy_332	Sensitive	Asunción	Incarcerated	lineage4.1.2.1
pgy_366	Sensitive	Ciudad del Este	Never incarcerated	lineage4.3.3
pgy_469	Sensitive	Ciudad del Este	Never incarcerated	lineage4.3.3
pgy_444	Sensitive	Asunción	Never incarcerated	lineage4.1.2.1
pgy_460	Sensitive	Asunción	Incarcerated	lineage4.1.2.1
pgy_344	Sensitive	Asunción	Formerly incarcerated	lineage4.1.2.1
pgy_374	Sensitive	Asunción	Never incarcerated	lineage4.1.2.1
pgy_253	Sensitive	Ciudad del Este	Never incarcerated	lineage4.4.1.1
pgy_146	Sensitive	Asunción	Never incarcerated	lineage4.1.2.1
pgy_39	Sensitive	Asunción	Incarcerated	lineage4.1.2.1
pgy_32	Sensitive	Asunción	Never incarcerated	lineage4.3.3
pgy_19	Sensitive	Asunción	Incarcerated	lineage4.1.2.1
pgy_66	Sensitive	Asunción	Formerly incarcerated	lineage4.1.2.1
pgy_125	Sensitive	Ciudad del Este	Never incarcerated	lineage4.3.3
pgy_100	Sensitive	Asunción	Incarcerated	lineage4.3.3
pgy_133	Sensitive	Asunción	Never incarcerated	lineage4.3.3
pgy_117	Sensitive	Asunción	Formerly incarcerated	lineage4.3.3
pgy_157	Sensitive	Asunción	Never incarcerated	lineage4.1.2.1
pgy_93	Sensitive	Ciudad del Este	Never incarcerated	lineage4.3.3
pgy_14	Sensitive	Ciudad del Este	Incarcerated	lineage4.3.3
pgy_13	Sensitive	Asunción	Never incarcerated	lineage4.1.2.1
pgy_132	Sensitive	Ciudad del Este	Never incarcerated	lineage4.1.2.1
pgy_101	Sensitive	Ciudad del Este	Never incarcerated	lineage4.4.1.1
pgy_152	Sensitive	Ciudad del Este	Incarcerated	lineage4.3.3
pgy_80	Sensitive	Ciudad del Este	Never incarcerated	lineage4.3.3
pgy_95	Sensitive	Ciudad del Este	Never incarcerated	lineage4.3.3
pgy_52	Sensitive	Asunción	Never incarcerated	lineage4.3.3
pgy_143	Sensitive	Asunción	Incarcerated	lineage4.3.3
pgy_151	Sensitive	Asunción	Never incarcerated	lineage4.3.3
pgy_47	Sensitive	Ciudad del Este	Never incarcerated	lineage4.3.2
pgy_85	Sensitive	Asunción	Incarcerated	lineage4.3.3
pgy_3	Sensitive	Asunción	Never incarcerated	lineage4.3.3
pgy_26	Sensitive	Asunción	Incarcerated	lineage4.1.2.1
pgy_17	Sensitive	Ciudad del Este	Incarcerated	lineage4.3.3
pgy_112	Sensitive	Ciudad del Este	Incarcerated	lineage4.1.2.1
pgy_145	Isoniazid mono-resistance	Asunción	Never incarcerated	lineage4.1.2.1
pgy_79	MDR	Asunción	Never incarcerated	lineage4.1.2.1
pgy_16	Sensitive	Asunción	Never incarcerated	lineage4.1.2.1
pgy_90	Sensitive	Asunción	Never incarcerated	lineage4.4.1.1
pgy_21	Sensitive	Asunción	Never incarcerated	lineage4.1.2.1
pgy_49	Sensitive	Asunción	Never incarcerated	lineage4.3.4.2
pgy_77	Sensitive	Asunción	Incarcerated	lineage4.1.2.1
pgy_23	Sensitive	Asunción	Never incarcerated	lineage4.3.3
pgy_24	Sensitive	Asunción	Never incarcerated	lineage4.1.2.1
pgy_88	Sensitive	Asunción	Incarcerated	lineage4.3.3
pgy_56	Sensitive	Asunción	Never incarcerated	lineage4.1.2.1
pgy_147	Sensitive	Asunción	Incarcerated	lineage4.1.2.1
pgy_425	Sensitive	Asunción	Incarcerated	lineage4.1.2.1
pgy_167	Sensitive	Ciudad del Este	Never incarcerated	lineage4.3.3
pgy_36	Sensitive	Asunción	Never incarcerated	lineage4.4.1.1
pgy_230	Sensitive	Ciudad del Este	Never incarcerated	lineage4.3.3
pgy_42	Sensitive	Ciudad del Este	Never incarcerated	lineage4.1.2.1
pgy_25	Sensitive	Asunción	Incarcerated	lineage4.3.3
pgy_73	Sensitive	Ciudad del Este	Never incarcerated	lineage4.3.3
pgy_54	Sensitive	Asunción	Never incarcerated	lineage4.3.3
pgy_76	Sensitive	Ciudad del Este	Never incarcerated	lineage4.3.3
pgy_135	Sensitive	Asunción	Never incarcerated	lineage4.3.4.2
pgy_51	Sensitive	Asunción	Never incarcerated	lineage4.1.2.1
pgy_8	Sensitive	Ciudad del Este	Formerly incarcerated	lineage4.3.3
pgy_84	Sensitive	Ciudad del Este	Never incarcerated	lineage4.3.3
pgy_68	Sensitive	Ciudad del Este	Incarcerated	lineage4.1.2.1
pgy_108	Sensitive	Asunción	Never incarcerated	lineage4.3.3
pgy_45	Sensitive	Ciudad del Este	Never incarcerated	lineage4.3.3
pgy_78	Sensitive	Asunción	Never incarcerated	lineage4.1.2.1
pgy_102	Sensitive	Asunción	Incarcerated	lineage4.1.2.1
pgy_154	Sensitive	Asunción	Never incarcerated	lineage4.1.2.1
pgy_127	Sensitive	Asunción	Formerly incarcerated	lineage4.1.2.1
pgy_275	Sensitive	Asunción	Incarcerated	lineage4.3.3
pgy_105	Sensitive	Asunción	Incarcerated	lineage4.4.1.1
pgy_63	Sensitive	Asunción	Incarcerated	lineage4.3.3
pgy_44	Sensitive	Asunción	Never incarcerated	lineage4.3.2
pgy_107	Sensitive	Asunción	Incarcerated	lineage4.3.3
pgy_72	Sensitive	Ciudad del Este	Incarcerated	lineage4.3.3
pgy_113	Sensitive	Asunción	Incarcerated	lineage4.1.2.1
pgy_35	Sensitive	Asunción	Never incarcerated	lineage4.3.3
pgy_60	Sensitive	Asunción	Incarcerated	lineage4.1.2.1
pgy_62	Sensitive	Asunción	Never incarcerated	lineage4.1.2.1
pgy_27	Sensitive	Ciudad del Este	Incarcerated	lineage4.1.2.1
pgy_30	Sensitive	Asunción	Incarcerated	lineage4.3.3
pgy_41	Sensitive	Asunción	Incarcerated	lineage4.1.2.1
pgy_67	Sensitive	Asunción	Incarcerated	lineage4.1.2.1
pgy_2	Sensitive	Asunción	Never incarcerated	lineage4.1.2.1
pgy_69	Sensitive	Ciudad del Este	Never incarcerated	lineage4.4.1
pgy_4	Sensitive	Ciudad del Este	Never incarcerated	lineage4.3.3
pgy_37	Sensitive	Asunción	Never incarcerated	lineage4.4.1.1
pgy_7	Sensitive	Asunción	Incarcerated	lineage4.3.3
pgy_119	Sensitive	Ciudad del Este	Never incarcerated	lineage4.3.3
pgy_15	Sensitive	Ciudad del Este	Never incarcerated	lineage4.3.3
pgy_71	Sensitive	Asunción	Never incarcerated	lineage4.1.2.1
pgy_86	MDR	Asunción	Never incarcerated	lineage4.4.1.1
pgy_75	Sensitive	Asunción	Never incarcerated	lineage4.3.4.2
pgy_43	Sensitive	Ciudad del Este	Never incarcerated	lineage4.3.3
pgy_97	Sensitive	Asunción	Never incarcerated	lineage4.1.2.1
pgy_99	Sensitive	Ciudad del Este	Never incarcerated	lineage4.4.1.1
pgy_141	Isoniazid mono-resistance	Ciudad del Este	Never incarcerated	lineage4.3.3
pgy_131	Sensitive	Asunción	Never incarcerated	lineage4.3.3
pgy_94	Sensitive	Asunción	Never incarcerated	lineage4.1.2.1
pgy_5	Sensitive	Asunción	Incarcerated	lineage4.1.2.1
pgy_40	Sensitive	Asunción	Incarcerated	lineage4.1.2.1
pgy_12	Sensitive	Asunción	Never incarcerated	lineage4.3.3
pgy_48	Sensitive	Asunción	Never incarcerated	lineage4.1.2.1
pgy_57	Sensitive	Ciudad del Este	Never incarcerated	lineage4.3.3
pgy_124	Sensitive	Asunción	Never incarcerated	lineage4.1.2.1
pgy_11	Sensitive	Asunción	Never incarcerated	lineage4.1.2.1
pgy_34	Sensitive	Ciudad del Este	Never incarcerated	lineage4.3.3
pgy_22	Sensitive	Asunción	Never incarcerated	lineage4.1.2.1
pgy_20	Sensitive	Asunción	Incarcerated	lineage4.3.3
pgy_96	Sensitive	Asunción	Incarcerated	lineage4.1.2.1
pgy_138	Sensitive	Ciudad del Este	Never incarcerated	lineage4.3.3
pgy_53	Sensitive	Asunción	Never incarcerated	lineage4.1.2.1
pgy_106	Sensitive	Ciudad del Este	Incarcerated	lineage4.1.2.1
pgy_1	Sensitive	Asunción	Incarcerated	lineage4.3.4.2
pgy_103	Sensitive	Ciudad del Este	Incarcerated	lineage4.3.3
pgy_38	Sensitive	Ciudad del Este	Never incarcerated	lineage4.3.2
pgy_70	Sensitive	Ciudad del Este	Never incarcerated	lineage4.3.3
pgy_115	Sensitive	Asunción	Incarcerated	lineage4.1.2.1
pgy_82	Sensitive	Ciudad del Este	Never incarcerated	lineage4.3.3
pgy_89	Sensitive	Asunción	Incarcerated	lineage4.3.3
pgy_9	Sensitive	Asunción	Incarcerated	lineage4.3.3
pgy_50	Sensitive	Asunción	Incarcerated	lineage4.3.3
pgy_129	Sensitive	Ciudad del Este	Never incarcerated	lineage4.1.2.1
pgy_126	Sensitive	Ciudad del Este	Incarcerated	lineage4.3.3
pgy_55	Sensitive	Ciudad del Este	Never incarcerated	lineage4.1.2.1
pgy_116	Sensitive	Asunción	Incarcerated	lineage4.1.2.1
pgy_59	Sensitive	Asunción	Incarcerated	lineage4.1.2.1
pgy_144	Sensitive	Ciudad del Este	Never incarcerated	lineage4.1.2.1
pgy_173	Sensitive	Ciudad del Este	Never incarcerated	lineage4.4.1.1
pgy_92	Sensitive	Asunción	Incarcerated	lineage4.1.2.1
pgy_87	Sensitive	Ciudad del Este	Never incarcerated	lineage4.4.1.1
pgy_74	Sensitive	Asunción	Incarcerated	lineage4.1.2.1
pgy_29	Sensitive	Asunción	Never incarcerated	lineage4.4.1.1
pgy_98	Sensitive	Ciudad del Este	Never incarcerated	lineage4.4.1.1
pgy_109	Sensitive	Asunción	Incarcerated	lineage4.1.2.1
pgy_10	Sensitive	Asunción	Never incarcerated	lineage4.3.3
pgy_6	Sensitive	Asunción	Never incarcerated	lineage4.3.3
pgy_118	Sensitive	Asunción	Incarcerated	lineage4.1.2.1
pgy_123	Sensitive	Asunción	Never incarcerated	lineage4.1.2.1
pgy_58	Sensitive	Asunción	Incarcerated	lineage4.3.3
pgy_64	Sensitive	Ciudad del Este	Never incarcerated	lineage4.4.1.1
pgy_122	Sensitive	Ciudad del Este	Never incarcerated	lineage4.3.3
pgy_128	Sensitive	Asunción	Incarcerated	lineage4.3.3
pgy_28	Sensitive	Asunción	Formerly incarcerated	lineage4.4.1.1
pgy_120	Sensitive	Ciudad del Este	Never incarcerated	lineage4.1.2.1
pgy_104	Sensitive	Ciudad del Este	Never incarcerated	lineage4.3.3
pgy_114	Sensitive	Asunción	Incarcerated	lineage4.3.3
pgy_137	Sensitive	Ciudad del Este	Never incarcerated	lineage4.1.2.1
pgy_134	Sensitive	Asunción	Never incarcerated	lineage4.1.2.1
pgy_33	Sensitive	Asunción	Incarcerated	lineage4
pgy_424	Sensitive	Ciudad del Este	Never incarcerated	lineage4.4.1.1
pgy_140	Sensitive	Asunción	Never incarcerated	lineage4.3.3
pgy_61	Sensitive	Asunción	Incarcerated	lineage4.1.2.1
pgy_169	Sensitive	Asunción	Never incarcerated	lineage4.3.3
pgy_81	Sensitive	Asunción	Incarcerated	lineage4.1.2.1
pgy_111	Sensitive	Asunción	Incarcerated	lineage4.1.2.1
pgy_110	Sensitive	Ciudad del Este	Never incarcerated	lineage4.3.3
pgy_130	Sensitive	Asunción	Never incarcerated	lineage4.3.3
pgy_153	Sensitive	Ciudad del Este	Never incarcerated	lineage4.4.1.1
pgy_46	Sensitive	Asunción	Never incarcerated	lineage4.1.2.1
pgy_170	Sensitive	Ciudad del Este	Never incarcerated	lineage4.3.3
pgy_18	Sensitive	Asunción	Never incarcerated	lineage4.3.2
pgy_155	Sensitive	Asunción	Never incarcerated	lineage4.1.2.1
pgy_91	Sensitive	Asunción	Never incarcerated	lineage4.3.3
pgy_156	Sensitive	Asunción	Incarcerated	lineage4.1.2.1
pgy_83	Sensitive	Asunción	Never incarcerated	lineage4.1.2.1
pgy_171	Sensitive	Asunción	Formerly incarcerated	lineage4.4.1.2
pgy_31	Sensitive	Asunción	Never incarcerated	lineage4.3.3
pgy_65	Sensitive	Asunción	Never incarcerated	lineage4.1.2.1
pgy_312	Sensitive	Ciudad del Este	Never incarcerated	lineage4.3.4.2
pgy_463	Sensitive	Ciudad del Este	Never incarcerated	lineage4.3.3
pgy_375	Sensitive	Ciudad del Este	Never incarcerated	lineage4.3.3
pgy_292	Sensitive	Asunción	Never incarcerated	lineage4.1.2.1

## Sheet: Fig3a
tip.name	location	Asunción	Ciudad del Este	node
1	Ciudad del Este	0	1	1
2	Asunción	1	0	2
3	Asunción	1	0	3
4	Asunción	1	0	4
5	Asunción	1	0	5
6	Asunción	1	0	6
7	Asunción	1	0	7
8	Asunción	1	0	8
9	Asunción	1	0	9
10	Ciudad del Este	0	1	10
11	Asunción	1	0	11
12	Asunción	1	0	12
13	Asunción	1	0	13
14	Asunción	1	0	14
15	Asunción	1	0	15
16	Asunción	1	0	16
17	Asunción	1	0	17
18	Asunción	1	0	18
19	Asunción	1	0	19
20	Asunción	1	0	20
21	Asunción	1	0	21
22	Asunción	1	0	22
23	Ciudad del Este	0	1	23
24	Asunción	1	0	24
25	Asunción	1	0	25
26	Ciudad del Este	0	1	26
27	Asunción	1	0	27
28	Asunción	1	0	28
29	Asunción	1	0	29
30	Asunción	1	0	30
31	Asunción	1	0	31
32	Ciudad del Este	0	1	32
33	Asunción	1	0	33
34	Asunción	1	0	34
35	Asunción	1	0	35
36	Asunción	1	0	36
37	Asunción	1	0	37
38	Ciudad del Este	0	1	38
39	Ciudad del Este	0	1	39
40	Ciudad del Este	0	1	40
41	Asunción	1	0	41
42	Asunción	1	0	42
43	Asunción	1	0	43
44	Asunción	1	0	44
45	Asunción	1	0	45
46	Ciudad del Este	0	1	46
47	Asunción	1	0	47
48	Ciudad del Este	0	1	48
49	Asunción	1	0	49
50	Ciudad del Este	0	1	50
51	Asunción	1	0	51
52	Asunción	1	0	52
53	Asunción	1	0	53
54	Asunción	1	0	54
55	Ciudad del Este	0	1	55
56	Asunción	1	0	56
57	Asunción	1	0	57
58	Asunción	1	0	58
59	Asunción	1	0	59
60	Asunción	1	0	60
61	Asunción	1	0	61
62	Asunción	1	0	62
63	Asunción	1	0	63
64	Asunción	1	0	64
65	Asunción	1	0	65
66	Asunción	1	0	66
67	Asunción	1	0	67
68	Ciudad del Este	0	1	68
69	Asunción	1	0	69
70	Asunción	1	0	70
71	Asunción	1	0	71
72	Ciudad del Este	0	1	72
73	Ciudad del Este	0	1	73
74	Asunción	1	0	74
75	Asunción	1	0	75
76	Asunción	1	0	76
77	Asunción	1	0	77
78	Asunción	1	0	78
79	Asunción	1	0	79
80	Asunción	1	0	80
81	Asunción	1	0	81
82	Asunción	1	0	82
83	Ciudad del Este	0	1	83
84	Asunción	1	0	84
85	Asunción	1	0	85
86	Ciudad del Este	0	1	86
87	Asunción	1	0	87
88	Asunción	1	0	88
89	Asunción	1	0	89
90	Ciudad del Este	0	1	90
91	Asunción	1	0	91
92	Ciudad del Este	0	1	92
93	Asunción	1	0	93
94	Asunción	1	0	94
95	Ciudad del Este	0	1	95
96	Ciudad del Este	0	1	96
97	Asunción	1	0	97
98	Asunción	1	0	98
99	Ciudad del Este	0	1	99
100	Ciudad del Este	0	1	100
101	Ciudad del Este	0	1	101
102	Ciudad del Este	0	1	102
103	Asunción	1	0	103
104	Ciudad del Este	0	1	104
105	Asunción	1	0	105
106	Asunción	1	0	106
107	Asunción	1	0	107
108	Asunción	1	0	108
109	Asunción	1	0	109
110	Asunción	1	0	110
111	Asunción	1	0	111
112	Asunción	1	0	112
113	Asunción	1	0	113
114	Asunción	1	0	114
115	Asunción	1	0	115
116	Asunción	1	0	116
117	Asunción	1	0	117
118	Asunción	1	0	118
119	Ciudad del Este	0	1	119
120	Asunción	1	0	120
121	Ciudad del Este	0	1	121
122	Asunción	1	0	122
123	Asunción	1	0	123
124	Asunción	1	0	124
125	Asunción	1	0	125
126	Asunción	1	0	126
127	Asunción	1	0	127
128	Asunción	1	0	128
129	Asunción	1	0	129
130	Asunción	1	0	130
131	Ciudad del Este	0	1	131
132	Asunción	1	0	132
133	Ciudad del Este	0	1	133
134	Asunción	1	0	134
135	Asunción	1	0	135
136	Asunción	1	0	136
137	Asunción	1	0	137
138	Asunción	1	0	138
139	Asunción	1	0	139
140	Asunción	1	0	140
141	Ciudad del Este	0	1	141
142	Asunción	1	0	142
143	Asunción	1	0	143
144	Asunción	1	0	144
145	Asunción	1	0	145
146	Asunción	1	0	146
147	Asunción	1	0	147
148	Asunción	1	0	148
149	Asunción	1	0	149
150	Asunción	1	0	150
151	Asunción	1	0	151
152	Asunción	1	0	152
153	Asunción	1	0	153
154	Asunción	1	0	154
155	Asunción	1	0	155
156	Ciudad del Este	0	1	156
157	Asunción	1	0	157
158	Ciudad del Este	0	1	158
159	Ciudad del Este	0	1	159
160	Asunción	1	0	160
161	Asunción	1	0	161
162	Ciudad del Este	0	1	162
163	Asunción	1	0	163
164	Asunción	1	0	164
165	Asunción	1	0	165
166	Asunción	1	0	166
167	Asunción	1	0	167
168	Ciudad del Este	0	1	168
169	Ciudad del Este	0	1	169
170	Asunción	1	0	170
171	Asunción	1	0	171
172	Asunción	1	0	172
173	Asunción	1	0	173
174	Asunción	1	0	174
175	Asunción	1	0	175
176	Asunción	1	0	176
177	Asunción	1	0	177
178	Asunción	1	0	178
179	Asunción	1	0	179
		0.5	0.5	180
		0.630182	0.369818	181
		0.755451	0.244549	182
		0.779606	0.220394	183
		0.927525	0.0724752	184
		0.919421	0.0805795	185
		0.916948	0.0830525	186
		0.831878	0.168122	187
		0.654063	0.345937	188
		0.53046	0.46954	189
		0.53046	0.46954	190
		0.405481	0.594519	191
		0.0736549	0.926345	192
		0.0581237	0.941876	193
		0.925256	0.0747436	194
		0.365475	0.634525	195
		0.544337	0.455663	196
		0.812429	0.187571	197
		0.915138	0.0848617	198
		0.941495	0.0585047	199
		0.95411	0.0458903	200
		0.957296	0.0427038	201
		0.958137	0.0418632	202
		0.947636	0.0523638	203
		0.996545	0.00345471	204
		0.916721	0.0832786	205
		0.932646	0.0673544	206
		0.93562	0.0643805	207
		0.931402	0.0685984	208
		0.945287	0.0547126	209
		0.963199	0.0368013	210
		0.976929	0.0230708	211
		0.987999	0.0120007	212
		0.995618	0.004382	213
		0.995925	0.00407467	214
		0.988665	0.0113349	215
		0.934218	0.0657822	216
		0.940915	0.059085	217
		0.956307	0.0436925	218
		0.958296	0.0417036	219
		0.986026	0.0139736	220
		0.953649	0.046351	221
		0.903219	0.0967806	222
		0.993563	0.00643655	223
		0.889613	0.110387	224
		0.839936	0.160064	225
		0.926299	0.0737012	226
		0.954139	0.0458607	227
		0.962517	0.0374826	228
		0.963314	0.036686	229
		0.948436	0.0515639	230
		0.986991	0.0130091	231
		0.991399	0.00860072	232
		0.998748	0.00125216	233
		0.968454	0.0315462	234
		0.965822	0.034178	235
		0.993008	0.00699191	236
		0.987669	0.0123311	237
		0.876461	0.123539	238
		0.879203	0.120797	239
		0.869702	0.130298	240
		0.837998	0.162002	241
		0.765418	0.234582	242
		0.705392	0.294608	243
		0.778583	0.221417	244
		0.315565	0.684435	245
		0.162162	0.837838	246
		0.829658	0.170342	247
		0.80233	0.19767	248
		0.915113	0.0848871	249
		0.712079	0.287921	250
		0.862466	0.137534	251
		0.918452	0.081548	252
		0.906694	0.0933065	253
		0.901163	0.0988368	254
		0.894571	0.105429	255
		0.69697	0.30303	256
		0.690857	0.309143	257
		0.390795	0.609205	258
		0.506971	0.493029	259
		0.506971	0.493029	260
		0.758662	0.241338	261
		0.858058	0.141942	262
		0.962782	0.0372181	263
		0.975057	0.0249426	264
		0.985919	0.0140811	265
		0.522495	0.477505	266
		0.457721	0.542279	267
		0.167414	0.832586	268
		0.0817847	0.918215	269
		0.161529	0.838471	270
		0.696159	0.303841	271
		0.685418	0.314582	272
		0.45705	0.54295	273
		0.890278	0.109722	274
		0.926157	0.073843	275
		0.931199	0.0688012	276
		0.936507	0.0634929	277
		0.900903	0.0990972	278
		0.90838	0.0916199	279
		0.912036	0.0879643	280
		0.906946	0.0930539	281
		0.993527	0.00647283	282
		0.912371	0.0876293	283
		0.907921	0.0920789	284
		0.899768	0.100232	285
		0.909567	0.0904335	286
		0.911485	0.0885152	287
		0.893899	0.106101	288
		0.858024	0.141976	289
		0.722671	0.277329	290
		0.930904	0.0690964	291
		0.746262	0.253738	292
		0.896648	0.103352	293
		0.912145	0.0878546	294
		0.911787	0.0882128	295
		0.911848	0.0881523	296
		0.917524	0.082476	297
		0.914568	0.0854315	298
		0.898146	0.101854	299
		0.885212	0.114788	300
		0.594977	0.405023	301
		0.40073	0.59927	302
		0.0182427	0.981757	303
		0.0361528	0.963847	304
		0.28639	0.71361	305
		0.00264837	0.997352	306
		0.00129205	0.998708	307
		0.000649437	0.999351	308
		0.000152305	0.999848	309
		0.995635	0.00436496	310
		0.891113	0.108887	311
		0.861062	0.138938	312
		0.902817	0.0971835	313
		0.976427	0.0235733	314
		0.830428	0.169572	315
		0.933449	0.0665512	316
		0.943685	0.0563146	317
		0.965635	0.0343654	318
		0.637367	0.362633	319
		0.374163	0.625837	320
		0.0737398	0.92626	321
		0.891788	0.108212	322
		0.895291	0.104709	323
		0.905398	0.0946015	324
		0.934327	0.065673	325
		0.92996	0.0700395	326
		0.945431	0.0545691	327
		0.947767	0.052233	328
		0.967626	0.0323738	329
		0.940605	0.0593948	330
		0.900422	0.0995778	331
		0.942588	0.0574117	332
		0.958021	0.0419791	333
		0.871609	0.128391	334
		0.836696	0.163304	335
		0.643887	0.356113	336
		0.887064	0.112936	337
		0.824685	0.175315	338
		0.826345	0.173655	339
		0.796267	0.203733	340
		0.690376	0.309624	341
		0.86087	0.13913	342
		0.761558	0.238442	343
		0.717815	0.282185	344
		0.712672	0.287328	345
		0.967851	0.0321487	346
		0.71199	0.28801	347
		0.750567	0.249433	348
		0.617434	0.382566	349
		0.742242	0.257758	350
		0.981907	0.0180934	351
		0.779616	0.220384	352
		0.77895	0.22105	353
		0.759019	0.240981	354
		0.729615	0.270385	355
		0.0476963	0.952304	356
		0.624183	0.375817	357

## Sheet: Fig3b
tip.name	location	Asunción	Ciudad del Este	node
1	Ciudad del Este	0	1	1
2	Asunción	1	0	2
3	Ciudad del Este	0	1	3
4	Ciudad del Este	0	1	4
5	Ciudad del Este	0	1	5
6	Ciudad del Este	0	1	6
7	Asunción	1	0	7
8	Ciudad del Este	0	1	8
9	Ciudad del Este	0	1	9
10	Ciudad del Este	0	1	10
11	Ciudad del Este	0	1	11
12	Ciudad del Este	0	1	12
13	Ciudad del Este	0	1	13
14	Ciudad del Este	0	1	14
15	Asunción	1	0	15
16	Asunción	1	0	16
17	Asunción	1	0	17
18	Ciudad del Este	0	1	18
19	Asunción	1	0	19
20	Asunción	1	0	20
21	Asunción	1	0	21
22	Asunción	1	0	22
23	Asunción	1	0	23
24	Asunción	1	0	24
25	Asunción	1	0	25
26	Ciudad del Este	0	1	26
27	Asunción	1	0	27
28	Ciudad del Este	0	1	28
29	Asunción	1	0	29
30	Asunción	1	0	30
31	Asunción	1	0	31
32	Ciudad del Este	0	1	32
33	Asunción	1	0	33
34	Asunción	1	0	34
35	Asunción	1	0	35
36	Asunción	1	0	36
37	Ciudad del Este	0	1	37
38	Ciudad del Este	0	1	38
39	Asunción	1	0	39
40	Ciudad del Este	0	1	40
41	Ciudad del Este	0	1	41
42	Ciudad del Este	0	1	42
43	Ciudad del Este	0	1	43
44	Ciudad del Este	0	1	44
45	Ciudad del Este	0	1	45
46	Asunción	1	0	46
47	Ciudad del Este	0	1	47
48	Ciudad del Este	0	1	48
49	Ciudad del Este	0	1	49
50	Ciudad del Este	0	1	50
51	Ciudad del Este	0	1	51
52	Asunción	1	0	52
53	Asunción	1	0	53
54	Ciudad del Este	0	1	54
55	Ciudad del Este	0	1	55
56	Ciudad del Este	0	1	56
57	Ciudad del Este	0	1	57
58	Ciudad del Este	0	1	58
59	Ciudad del Este	0	1	59
60	Ciudad del Este	0	1	60
61	Asunción	1	0	61
62	Ciudad del Este	0	1	62
63	Asunción	1	0	63
64	Asunción	1	0	64
65	Asunción	1	0	65
66	Ciudad del Este	0	1	66
67	Ciudad del Este	0	1	67
68	Ciudad del Este	0	1	68
69	Asunción	1	0	69
70	Asunción	1	0	70
71	Ciudad del Este	0	1	71
72	Ciudad del Este	0	1	72
73	Ciudad del Este	0	1	73
74	Ciudad del Este	0	1	74
75	Ciudad del Este	0	1	75
76	Ciudad del Este	0	1	76
77	Ciudad del Este	0	1	77
78	Ciudad del Este	0	1	78
79	Asunción	1	0	79
80	Asunción	1	0	80
81	Asunción	1	0	81
82	Asunción	1	0	82
83	Ciudad del Este	0	1	83
84	Ciudad del Este	0	1	84
85	Ciudad del Este	0	1	85
86	Ciudad del Este	0	1	86
87	Ciudad del Este	0	1	87
88	Ciudad del Este	0	1	88
89	Asunción	1	0	89
90	Asunción	1	0	90
91	Ciudad del Este	0	1	91
92	Ciudad del Este	0	1	92
93	Ciudad del Este	0	1	93
94	Ciudad del Este	0	1	94
95	Ciudad del Este	0	1	95
96	Ciudad del Este	0	1	96
97	Ciudad del Este	0	1	97
98	Ciudad del Este	0	1	98
99	Asunción	1	0	99
100	Ciudad del Este	0	1	100
101	Ciudad del Este	0	1	101
102	Ciudad del Este	0	1	102
103	Ciudad del Este	0	1	103
104	Ciudad del Este	0	1	104
105	Ciudad del Este	0	1	105
106	Ciudad del Este	0	1	106
107	Ciudad del Este	0	1	107
108	Ciudad del Este	0	1	108
109	Ciudad del Este	0	1	109
110	Ciudad del Este	0	1	110
111	Ciudad del Este	0	1	111
112	Ciudad del Este	0	1	112
113	Ciudad del Este	0	1	113
114	Ciudad del Este	0	1	114
115	Ciudad del Este	0	1	115
116	Ciudad del Este	0	1	116
117	Ciudad del Este	0	1	117
118	Ciudad del Este	0	1	118
119	Ciudad del Este	0	1	119
120	Ciudad del Este	0	1	120
121	Ciudad del Este	0	1	121
122	Ciudad del Este	0	1	122
123	Ciudad del Este	0	1	123
124	Ciudad del Este	0	1	124
125	Ciudad del Este	0	1	125
126	Ciudad del Este	0	1	126
127	Ciudad del Este	0	1	127
128	Ciudad del Este	0	1	128
129	Ciudad del Este	0	1	129
130	Ciudad del Este	0	1	130
131	Ciudad del Este	0	1	131
132	Asunción	1	0	132
133	Ciudad del Este	0	1	133
134	Asunción	1	0	134
135	Asunción	1	0	135
136	Asunción	1	0	136
137	Ciudad del Este	0	1	137
138	Ciudad del Este	0	1	138
139	Ciudad del Este	0	1	139
140	Ciudad del Este	0	1	140
141	Ciudad del Este	0	1	141
142	Asunción	1	0	142
143	Asunción	1	0	143
144	Asunción	1	0	144
145	Asunción	1	0	145
146	Asunción	1	0	146
147	Ciudad del Este	0	1	147
148	Asunción	1	0	148
149	Asunción	1	0	149
150	Ciudad del Este	0	1	150
151	Ciudad del Este	0	1	151
152	Asunción	1	0	152
153	Ciudad del Este	0	1	153
154	Asunción	1	0	154
155	Ciudad del Este	0	1	155
156	Ciudad del Este	0	1	156
157	Ciudad del Este	0	1	157
158	Asunción	1	0	158
159	Ciudad del Este	0	1	159
160	Asunción	1	0	160
161	Asunción	1	0	161
162	Asunción	1	0	162
163	Ciudad del Este	0	1	163
164	Asunción	1	0	164
165	Asunción	1	0	165
166	Ciudad del Este	0	1	166
167	Asunción	1	0	167
168	Ciudad del Este	0	1	168
169	Ciudad del Este	0	1	169
170	Ciudad del Este	0	1	170
171	Ciudad del Este	0	1	171
172	Asunción	1	0	172
173	Asunción	1	0	173
174	Ciudad del Este	0	1	174
175	Ciudad del Este	0	1	175
176	Asunción	1	0	176
177	Ciudad del Este	0	1	177
178	Ciudad del Este	0	1	178
179	Ciudad del Este	0	1	179
180	Ciudad del Este	0	1	180
181	Asunción	1	0	181
182	Asunción	1	0	182
183	Asunción	1	0	183
184	Ciudad del Este	0	1	184
185	Asunción	1	0	185
186	Asunción	1	0	186
187	Asunción	1	0	187
188	Ciudad del Este	0	1	188
189	Asunción	1	0	189
190	Ciudad del Este	0	1	190
191	Asunción	1	0	191
192	Asunción	1	0	192
193	Asunción	1	0	193
194	Ciudad del Este	0	1	194
195	Asunción	1	0	195
196	Ciudad del Este	0	1	196
197	Asunción	1	0	197
198	Asunción	1	0	198
199	Ciudad del Este	0	1	199
200	Ciudad del Este	0	1	200
		0.5	0.5	201
		0.252828	0.747172	202
		0.0559211	0.944079	203
		0.00579275	0.994207	204
		0.00964306	0.990357	205
		0.00520834	0.994792	206
		0.00616198	0.993838	207
		0.0189434	0.981057	208
		0.00180826	0.998192	209
		0.0748046	0.925195	210
		0.0479331	0.952067	211
		0.189576	0.810424	212
		0.49661	0.50339	213
		0.555037	0.444963	214
		0.967174	0.0328257	215
		0.0018803	0.99812	216
		0.00140445	0.998596	217
		0.0128813	0.987119	218
		0.119511	0.880489	219
		0.00822539	0.991775	220
		0.0717043	0.928296	221
		0.00214323	0.997857	222
		0.00107836	0.998922	223
		0.00544287	0.994557	224
		0.000752437	0.999248	225
		0.00065444	0.999346	226
		0.000690314	0.99931	227
		0.00231043	0.99769	228
		0.00162599	0.998374	229
		0.00141269	0.998587	230
		0.00188438	0.998116	231
		0.0270636	0.972936	232
		0.00165314	0.998347	233
		0.000254257	0.999746	234
		0.00151527	0.998485	235
		0.0150637	0.984936	236
		0.0446853	0.955315	237
		0.00300332	0.996997	238
		0.00109591	0.998904	239
		0.0135168	0.986483	240
		0.0176015	0.982398	241
		0.00424686	0.995753	242
		0.000627681	0.999372	243
		0.084103	0.915897	244
		0.0652035	0.934796	245
		0.000914209	0.999086	246
		0.00347659	0.996523	247
		0.00452921	0.995471	248
		0.000796023	0.999204	249
		0.0051965	0.994804	250
		0.00445377	0.995546	251
		0.00339099	0.996609	252
		0.0011715	0.998828	253
		0.00113252	0.998867	254
		0.0017892	0.998211	255
		0.12154	0.87846	256
		0.00543348	0.994567	257
		0.00279691	0.997203	258
		0.000851208	0.999149	259
		0.00110347	0.998897	260
		0.0165564	0.983444	261
		0.000125747	0.999874	262
		0.00913545	0.990865	263
		0.0127943	0.987206	264
		0.00798777	0.992012	265
		0.01108	0.98892	266
		0.0340082	0.965992	267
		0.0326808	0.967319	268
		0.0154502	0.98455	269
		0.0119733	0.988027	270
		0.477605	0.522395	271
		0.00437899	0.995621	272
		0.00572243	0.994278	273
		0.00229192	0.997708	274
		0.00182313	0.998177	275
		0.00774133	0.992259	276
		0.0115692	0.988431	277
		0.0482995	0.951701	278
		0.0387041	0.961296	279
		0.124414	0.875586	280
		0.0775392	0.922461	281
		0.0871783	0.912822	282
		0.270232	0.729768	283
		0.206018	0.793982	284
		0.305982	0.694018	285
		0.985362	0.014638	286
		0.309213	0.690787	287
		0.343889	0.656111	288
		0.400145	0.599855	289
		0.33632	0.66368	290
		0.0722579	0.927742	291
		0.662148	0.337852	292
		0.699239	0.300761	293
		0.665855	0.334145	294
		0.499997	0.500003	295
		0.499998	0.500002	296
		0.500007	0.499993	297
		0.500022	0.499978	298
		0.500018	0.499982	299
		0.500025	0.499975	300
		0.500038	0.499962	301
		0.500032	0.499968	302
		0.51286	0.48714	303
		0.482016	0.517984	304
		0.511314	0.488686	305
		0.704333	0.295667	306
		0.685105	0.314895	307
		0.431723	0.568277	308
		0.435143	0.564857	309
		0.953235	0.0467653	310
		0.499994	0.500006	311
		0.00463155	0.995368	312
		0.499997	0.500003	313
		0.499995	0.500005	314
		0.499914	0.500086	315
		0.499984	0.500016	316
		0.499381	0.500619	317
		0.494614	0.505386	318
		0.4882	0.5118	319
		0.483496	0.516504	320
		0.243817	0.756183	321
		0.0129007	0.987099	322
		0.00926739	0.990733	323
		0.0078676	0.992132	324
		0.00495946	0.995041	325
		0.00761876	0.992381	326
		0.047819	0.952181	327
		0.00544888	0.994551	328
		0.00534593	0.994654	329
		0.00938183	0.990618	330
		0.00136773	0.998632	331
		0.495648	0.504352	332
		0.803707	0.196293	333
		0.791781	0.208219	334
		0.986131	0.0138692	335
		0.497834	0.502166	336
		0.500023	0.499977	337
		0.500306	0.499694	338
		0.500235	0.499765	339
		0.505112	0.494888	340
		0.499842	0.500158	341
		0.499826	0.500174	342
		0.497422	0.502578	343
		0.491294	0.508706	344
		0.487431	0.512569	345
		0.485885	0.514115	346
		0.485445	0.514555	347
		0.500041	0.499959	348
		0.522887	0.477113	349
		0.541662	0.458338	350
		0.77896	0.22104	351
		0.983541	0.0164589	352
		0.985722	0.0142784	353
		0.982561	0.0174389	354
		0.95616	0.0438399	355
		0.879744	0.120256	356
		0.990976	0.00902394	357
		0.994446	0.00555413	358
		0.967312	0.0326884	359
		0.994276	0.00572449	360
		0.997369	0.00263148	361
		0.996934	0.00306624	362
		0.997609	0.00239145	363
		0.996977	0.00302315	364
		0.953385	0.046615	365
		0.859786	0.140214	366
		0.523193	0.476807	367
		0.433963	0.566037	368
		0.00128167	0.998718	369
		5.35797e-05	0.999946	370
		0.478303	0.521697	371
		0.128978	0.871022	372
		0.148495	0.851505	373
		0.302787	0.697213	374
		0.308336	0.691664	375
		0.0266044	0.973396	376
		0.0111066	0.988893	377
		0.00539332	0.994607	378
		0.476995	0.523005	379
		0.0351228	0.964877	380
		0.028591	0.971409	381
		0.0126295	0.98737	382
		0.017572	0.982428	383
		0.499913	0.500087	384
		0.97109	0.0289103	385
		0.500002	0.499998	386
		0.555576	0.444424	387
		0.00505713	0.994943	388
		0.499988	0.500012	389
		0.500013	0.499987	390
		0.500009	0.499991	391
		0.500002	0.499998	392
		0.00868009	0.99132	393
		0.000435124	0.999565	394
		0.499079	0.500921	395
		0.500136	0.499864	396
		0.50103	0.49897	397
		0.956992	0.0430081	398
		0.0694609	0.930539	399

## Sheet: Fig3c
tip.name	location	Asunción	Ciudad del Este	node
1	Ciudad del Este	0	1	1
2	Ciudad del Este	0	1	2
3	Asunción	1	0	3
4	Asunción	1	0	4
5	Asunción	1	0	5
6	Asunción	1	0	6
7	Ciudad del Este	0	1	7
8	Asunción	1	0	8
9	Asunción	1	0	9
10	Asunción	1	0	10
11	Asunción	1	0	11
12	Asunción	1	0	12
13	Asunción	1	0	13
14	Ciudad del Este	0	1	14
15	Ciudad del Este	0	1	15
16	Ciudad del Este	0	1	16
17	Ciudad del Este	0	1	17
18	Ciudad del Este	0	1	18
19	Ciudad del Este	0	1	19
20	Asunción	1	0	20
21	Ciudad del Este	0	1	21
22	Ciudad del Este	0	1	22
23	Asunción	1	0	23
24	Ciudad del Este	0	1	24
25	Asunción	1	0	25
26	Asunción	1	0	26
27	Asunción	1	0	27
28	Ciudad del Este	0	1	28
29	Ciudad del Este	0	1	29
30	Asunción	1	0	30
31	Ciudad del Este	0	1	31
32	Ciudad del Este	0	1	32
33	Ciudad del Este	0	1	33
34	Asunción	1	0	34
35	Ciudad del Este	0	1	35
36	Asunción	1	0	36
37	Asunción	1	0	37
38	Ciudad del Este	0	1	38
39	Asunción	1	0	39
40	Ciudad del Este	0	1	40
41	Ciudad del Este	0	1	41
42	Ciudad del Este	0	1	42
43	Ciudad del Este	0	1	43
44	Ciudad del Este	0	1	44
45	Asunción	1	0	45
46	Asunción	1	0	46
47	Asunción	1	0	47
48	Asunción	1	0	48
49	Asunción	1	0	49
50	Ciudad del Este	0	1	50
51	Ciudad del Este	0	1	51
52	Ciudad del Este	0	1	52
53	Asunción	1	0	53
54	Ciudad del Este	0	1	54
55	Ciudad del Este	0	1	55
56	Asunción	1	0	56
57	Ciudad del Este	0	1	57
58	Ciudad del Este	0	1	58
		0.500002	0.499998	59
		0.500012	0.499988	60
		0.499931	0.500069	61
		0.50482	0.49518	62
		0.505096	0.494904	63
		0.506571	0.493429	64
		0.513842	0.486158	65
		0.64698	0.35302	66
		0.564896	0.435104	67
		0.0614371	0.938563	68
		0.0375468	0.962453	69
		0.0132396	0.98676	70
		0.0029602	0.99704	71
		0.00572672	0.994273	72
		0.00228472	0.997715	73
		0.00211286	0.997887	74
		0.00397606	0.996024	75
		0.0265864	0.973414	76
		0.0538802	0.94612	77
		0.0110535	0.988946	78
		0.014697	0.985303	79
		0.0132507	0.986749	80
		0.0332514	0.966749	81
		0.0484629	0.951537	82
		0.0013885	0.998612	83
		0.000778569	0.999221	84
		0.00141293	0.998587	85
		0.000686793	0.999313	86
		0.00276119	0.997239	87
		0.771546	0.228454	88
		0.770756	0.229244	89
		0.620132	0.379868	90
		0.902439	0.0975605	91
		0.945405	0.0545952	92
		0.933906	0.0660943	93
		0.784141	0.215859	94
		0.978988	0.0210116	95
		0.998289	0.00171096	96
		0.996112	0.00388805	97
		0.999561	0.0004388	98
		0.997245	0.00275479	99
		0.999393	0.00060707	100
		0.998686	0.00131375	101
		0.985826	0.0141744	102
		0.522345	0.477655	103
		0.525371	0.474629	104
		0.491679	0.508321	105
		0.130873	0.869127	106
		0.00639517	0.993605	107
		0.000878428	0.999122	108
		0.203623	0.796377	109
		0.499869	0.500131	110
		0.438538	0.561462	111
		0.188241	0.811759	112
		0.540047	0.459953	113
		0.554278	0.445722	114
		0.480478	0.519522	115

## Sheet: Fig4
Cluster	Time	Mean	Median	Upper	Lower
Cluster2	2021	2979.02	2449.89	7783.21	1380.05
Cluster2	2020.8	2979.02	2449.89	7783.21	1380.05
Cluster2	2020.6	2979.02	2449.89	7783.21	1380.05
Cluster2	2020.41	2979.02	2449.89	7783.21	1380.05
Cluster2	2020.21	2979.02	2449.89	7783.21	1380.05
Cluster2	2020.01	2978.74	2449.84	7782.92	1380.05
Cluster2	2019.81	2978.78	2449.84	7782.92	1380.17
Cluster2	2019.61	2978.76	2449.69	7782.92	1380.51
Cluster2	2019.42	2978.77	2449.54	7782.92	1381.03
Cluster2	2019.22	2978.92	2449.84	7781.99	1381.46
Cluster2	2019.02	2978.51	2450.09	7780.45	1381.88
Cluster2	2018.82	2977.89	2450	7771.2	1382.7
Cluster2	2018.62	2977.28	2449.98	7764.31	1383.06
Cluster2	2018.43	2976.95	2449.89	7762.75	1384.44
Cluster2	2018.23	2977.06	2449.89	7761.68	1384.89
Cluster2	2018.03	2976.26	2449.95	7759.77	1385.47
Cluster2	2017.83	2976	2450.03	7756.84	1386.58
Cluster2	2017.63	2975.8	2449.81	7755.94	1387.61
Cluster2	2017.44	2974.89	2449.46	7753.59	1388.23
Cluster2	2017.24	2973.76	2449.15	7744.23	1389.51
Cluster2	2017.04	2972.02	2448.66	7726.5	1390.97
Cluster2	2016.84	2967.81	2447.86	7702.3	1393.71
Cluster2	2016.64	2965.08	2447.11	7678.92	1394.8
Cluster2	2016.45	2959.41	2445.76	7649.62	1396
Cluster2	2016.25	2952.13	2442.68	7616.04	1396.07
Cluster2	2016.05	2945.58	2440.38	7571.26	1395.08
Cluster2	2015.85	2932.09	2435.24	7485.06	1392.52
Cluster2	2015.66	2916.81	2429.22	7409.09	1387.43
Cluster2	2015.46	2898.31	2420.66	7323.17	1380.51
Cluster2	2015.26	2877.67	2411.48	7230.6	1369.76
Cluster2	2015.06	2851.37	2398.49	7108.54	1355.01
Cluster2	2014.86	2817.29	2384.32	6946.69	1331.89
Cluster2	2014.67	2782.21	2366.91	6772.75	1299.09
Cluster2	2014.47	2737.31	2346.62	6569.45	1252.72
Cluster2	2014.27	2688.58	2323.13	6363.73	1193.17
Cluster2	2014.07	2637.65	2298.11	6148.34	1122.76
Cluster2	2013.87	2577.94	2269.04	5928.27	1040.82
Cluster2	2013.68	2517.1	2236.09	5700.21	963.722
Cluster2	2013.48	2459.07	2205.62	5481.5	892.023
Cluster2	2013.28	2402.06	2171.46	5305.29	828.509
Cluster2	2013.08	2340.03	2134.87	5113.11	766.925
Cluster2	2012.88	2272.86	2094.87	4932.29	708.846
Cluster2	2012.69	2206.51	2053.21	4749.09	660.152
Cluster2	2012.49	2137.39	2007.79	4602.84	610.056
Cluster2	2012.29	2064.78	1956.54	4474.25	564.291
Cluster2	2012.09	1982.46	1897.11	4303.37	509.837
Cluster2	2011.89	1897.54	1833.27	4142.36	463.709
Cluster2	2011.7	1807.05	1763.78	3987.36	420.385
Cluster2	2011.5	1710.83	1681.65	3808.58	379.42
Cluster2	2011.3	1614.72	1588.72	3650.36	343.745
Cluster2	2011.1	1512.8	1472.15	3486.06	311.027
Cluster2	2010.9	1407.84	1318.68	3325.52	281.554
Cluster2	2010.71	1299.57	1123.3	3156.04	256.812
Cluster2	2010.51	1191.22	949.616	3009.69	235.973
Cluster2	2010.31	1081.46	800.212	2864.32	216.979
Cluster2	2010.11	975.948	685.608	2721.98	200.145
Cluster2	2009.91	871.698	586.816	2567.56	185.269
Cluster2	2009.72	772.86	505.551	2414.57	171.534
Cluster2	2009.52	681.256	439.027	2259	158.683
Cluster2	2009.32	594.896	384.196	2087.37	147.003
Cluster2	2009.12	520.881	342.57	1920.49	137.137
Cluster2	2008.92	457.387	308.854	1750.95	128.014
Cluster2	2008.73	402.253	280.843	1543.16	119.078
Cluster2	2008.53	357.958	260.545	1280.32	111.629
Cluster2	2008.33	321.365	243.744	1035.09	105.195
Cluster2	2008.13	291.117	228.73	860.829	98.4437
Cluster2	2007.93	266.601	215.809	750.398	91.9129
Cluster2	2007.74	246.489	204.601	659.552	86.0949
Cluster2	2007.54	230.423	195.021	593.241	81.3728
Cluster2	2007.34	215.973	186.254	534.931	76.65
Cluster2	2007.14	204.24	178.777	491.463	72.1963
Cluster2	2006.95	193.725	171.563	453.537	67.8561
Cluster2	2006.75	184.648	164.704	425.333	63.7426
Cluster2	2006.55	176.296	158.206	401.172	59.1785
Cluster2	2006.35	168.506	151.862	380.021	54.8613
Cluster2	2006.15	161.267	145.794	361.344	50.0942
Cluster2	2005.96	154.556	139.986	347.138	45.6238
Cluster2	2005.76	147.896	133.994	332.765	40.9742
Cluster2	2005.56	141.254	128.046	319.308	35.9981
Cluster2	2005.36	134.279	121.741	307.065	30.9338
Cluster2	2005.16	127.225	114.877	295.79	26.1007
Cluster2	2004.97	119.991	107.89	284.709	21.8961
Cluster2	2004.77	112.309	100.372	273.683	17.6086
Cluster2	2004.57	104.714	92.5078	263.867	13.5319
Cluster2	2004.37	96.8005	84.0111	254.272	10.1834
Cluster2	2004.17	88.4871	75.1264	243.745	7.91222
Cluster2	2003.98	80.1614	65.7558	232.391	6.3498
Cluster2	2003.78	71.922	56.2022	221.106	5.27763
Cluster2	2003.58	63.7783	46.6384	209.234	4.47634
Cluster2	2003.38	55.7942	37.3188	196.459	3.88137
Cluster2	2003.18	48.4673	29.2302	185.113	3.38846
Cluster2	2002.99	41.5576	22.4068	170.297	2.98141
Cluster2	2002.79	35.4412	17.1716	154.58	2.61778
Cluster2	2002.59	30.188	13.5013	140.601	2.33008
Cluster2	2002.39	25.7283	11.2363	126.423	2.07058
Cluster2	2002.19	21.9797	9.79402	111.827	1.86292
Cluster2	2002	18.9009	8.76588	99.8227	1.68708
Cluster2	2001.8	16.3008	7.99706	86.9423	1.51863
Cluster2	2001.6	14.2246	7.41532	75.4361	1.39226
Cluster2	2001.4	12.5218	6.93562	65.2929	1.29564
Cluster4	2021	1078.45	982.527	2532.61	213.647
Cluster4	2020.79	1078.3	982.715	2531.54	213.909
Cluster4	2020.58	1078.22	982.953	2527.14	214.543
Cluster4	2020.37	1078.32	983.328	2523.19	214.747
Cluster4	2020.15	1078.99	984.133	2519.53	215.93
Cluster4	2019.94	1080.15	985.449	2517.14	216.918
Cluster4	2019.73	1081.25	986.454	2512.65	219.155
Cluster4	2019.52	1083.7	988.455	2510.34	221.972
Cluster4	2019.31	1087.2	991.135	2510.29	227.415
Cluster4	2019.1	1091.36	994.364	2510.41	233.247
Cluster4	2018.88	1096.78	999.028	2510.29	242.148
Cluster4	2018.67	1103.41	1003.97	2510.51	254.169
Cluster4	2018.46	1110.6	1009.14	2512.32	268.558
Cluster4	2018.25	1118.45	1014.87	2516	285.624
Cluster4	2018.04	1126.24	1020.2	2519.5	305.983
Cluster4	2017.83	1133.96	1024.81	2523.97	331.503
Cluster4	2017.61	1143.7	1031.22	2535.65	368.33
Cluster4	2017.4	1153.13	1037.33	2541.47	420.336
Cluster4	2017.19	1162.86	1044.16	2550.52	469.742
Cluster4	2016.98	1171.21	1049.81	2559.17	502.639
Cluster4	2016.77	1179.29	1054.99	2566.19	529.368
Cluster4	2016.56	1185.03	1059.08	2571.4	546.086
Cluster4	2016.34	1189.13	1062.27	2576.94	556.165
Cluster4	2016.13	1193.75	1066.05	2583.09	565.566
Cluster4	2015.92	1197.46	1068.55	2590.53	572.27
Cluster4	2015.71	1199.68	1070.34	2594.51	576.374
Cluster4	2015.5	1201.37	1071.41	2599.43	577.855
Cluster4	2015.29	1202.03	1072.17	2602.79	579.093
Cluster4	2015.07	1202.34	1072.51	2603.19	579.11
Cluster4	2014.86	1201.96	1072.36	2602.79	578.068
Cluster4	2014.65	1201.33	1072	2599.43	577.057
Cluster4	2014.44	1199.9	1070.95	2599.32	574.649
Cluster4	2014.23	1197.46	1069.6	2596.45	570.005
Cluster4	2014.02	1194.34	1067.24	2592.28	563.553
Cluster4	2013.8	1189.61	1063.84	2583.71	554.046
Cluster4	2013.59	1183.5	1059.69	2575.5	541.766
Cluster4	2013.38	1175.92	1054.82	2564.81	521.194
Cluster4	2013.17	1165.93	1048.57	2545.82	493.781
Cluster4	2012.96	1152.42	1039.32	2526.37	446.448
Cluster4	2012.75	1135.07	1027.75	2495.73	383.493
Cluster4	2012.53	1113.59	1014.34	2460.87	328.634
Cluster4	2012.32	1085.85	995.194	2409.71	279.149
Cluster4	2012.11	1052.85	972.869	2362.33	243.418
Cluster4	2011.9	1013.91	946.329	2296.45	216.516
Cluster4	2011.69	971.289	915.882	2237.23	196.522
Cluster4	2011.48	920.287	876.748	2155.38	179.43
Cluster4	2011.26	865.731	832.118	2074.17	164.071
Cluster4	2011.05	805.885	775.855	1986.43	150.019
Cluster4	2010.84	743.034	705.866	1894.82	138.039
Cluster4	2010.63	678.713	613.5	1799.73	127.234
Cluster4	2010.42	613.759	477.406	1702.29	117.775
Cluster4	2010.21	550.473	362.459	1599.13	110.583
Cluster4	2009.99	490.576	297.503	1495.05	103.503
Cluster4	2009.78	435.603	257.712	1393.1	97.2399
Cluster4	2009.57	385.56	230.335	1294	92.2095
Cluster4	2009.36	341.219	211.226	1194.99	87.3766
Cluster4	2009.15	304.557	196.955	1105.35	82.9047
Cluster4	2008.94	272.678	185.131	1014.58	78.881
Cluster4	2008.72	245.813	175.313	919.795	75.2928
Cluster4	2008.51	224.218	167.132	831.214	71.6876
Cluster4	2008.3	206.28	160.22	736.694	68.3671
Cluster4	2008.09	191.667	153.936	637.378	65.0446
Cluster4	2007.88	179.281	148.293	533.893	60.9663
Cluster4	2007.67	168.388	143.008	445.434	56.661
Cluster4	2007.45	159.603	138.248	394.438	52.4957
Cluster4	2007.24	151.892	133.593	361.593	47.9478
Cluster4	2007.03	145.033	129.121	338.431	43.1534
Cluster4	2006.82	138.371	124.328	319.004	38.4115
Cluster4	2006.61	132.176	119.359	304.53	33.4428
Cluster4	2006.4	125.882	114.576	289.437	29.127
Cluster4	2006.18	119.734	109.215	278.092	25.101
Cluster4	2005.97	113.446	103.435	267.904	21.0691
Cluster4	2005.76	107.024	97.2774	257.968	17.8509
Cluster4	2005.55	100.318	90.5861	249.504	15.2247
Cluster4	2005.34	93.6382	83.1486	241.162	13.3176
Cluster4	2005.13	86.5502	74.7638	231.977	11.603
Cluster4	2004.91	79.4016	65.6295	223.345	10.2736
Cluster4	2004.7	72.2234	55.8812	213.534	9.18876
Cluster4	2004.49	65.1583	46.3767	204.554	8.33873
Cluster4	2004.28	58.2711	38.4088	194.229	7.60541
Cluster4	2004.07	51.951	32.0822	183.659	7.08175
Cluster4	2003.86	46.0911	27.2972	173.299	6.54701
Cluster4	2003.65	40.9264	23.6923	162.23	6.09691
Cluster4	2003.43	36.167	20.9346	150.807	5.72412
Cluster4	2003.22	32.2287	18.9745	138.112	5.40037
Cluster4	2003.01	28.7653	17.4469	124.708	5.1128
Cluster4	2002.8	25.8274	16.2767	111.014	4.84041
Cluster4	2002.59	23.4191	15.3407	98.1077	4.57064
Cluster4	2002.38	21.5494	14.5581	87.2089	4.31189
Cluster4	2002.16	19.8933	13.9133	76.6472	4.07291
Cluster4	2001.95	18.54	13.3695	67.8652	3.83328
Cluster4	2001.74	17.4065	12.879	60.8887	3.6233
Cluster4	2001.53	16.4024	12.4296	54.895	3.38512
Cluster4	2001.32	15.6207	12.0596	50.9657	3.17154
Cluster4	2001.11	14.911	11.7041	47.2323	2.93914
Cluster4	2000.89	14.3143	11.3904	44.3126	2.74042
Cluster4	2000.68	13.7756	11.0887	41.9085	2.58451
Cluster4	2000.47	13.2939	10.8266	39.8322	2.43218
Cluster4	2000.26	12.8702	10.593	37.8272	2.28581
Cluster4	2000.05	12.5073	10.3843	36.2539	2.1765
Cluster5	2021	655.731	390.795	2747.5	113.89
Cluster5	2020.82	655.731	390.795	2747.5	113.89
Cluster5	2020.64	655.731	390.795	2747.5	113.89
Cluster5	2020.46	655.731	390.795	2747.5	113.89
Cluster5	2020.29	655.731	390.795	2747.5	113.89
Cluster5	2020.11	655.731	390.795	2747.5	113.89
Cluster5	2019.93	655.731	390.795	2747.5	113.89
Cluster5	2019.75	655.731	390.795	2747.5	113.89
Cluster5	2019.57	655.731	390.795	2747.5	113.89
Cluster5	2019.39	655.731	390.795	2747.5	113.89
Cluster5	2019.22	655.731	390.795	2747.5	113.89
Cluster5	2019.04	655.731	390.795	2747.5	113.89
Cluster5	2018.86	655.731	390.795	2747.5	113.89
Cluster5	2018.68	655.731	390.795	2747.5	113.89
Cluster5	2018.5	655.731	390.795	2747.5	113.89
Cluster5	2018.32	655.731	390.795	2747.5	113.89
Cluster5	2018.14	655.731	390.795	2747.5	113.89
Cluster5	2017.97	655.731	390.795	2747.5	113.89
Cluster5	2017.79	655.734	390.804	2747.5	113.887
Cluster5	2017.61	655.736	390.804	2747.5	113.89
Cluster5	2017.43	655.735	390.804	2747.5	113.895
Cluster5	2017.25	655.731	390.795	2747.5	113.895
Cluster5	2017.07	655.747	390.795	2747.5	113.901
Cluster5	2016.9	655.745	390.795	2747.5	113.905
Cluster5	2016.72	655.744	390.787	2747.5	113.945
Cluster5	2016.54	655.732	390.736	2747.5	113.907
Cluster5	2016.36	655.705	390.678	2747.5	113.937
Cluster5	2016.18	655.638	390.616	2747.5	113.895
Cluster5	2016	655.593	390.58	2747.5	113.89
Cluster5	2015.83	655.467	390.513	2747.25	113.887
Cluster5	2015.65	655.363	390.448	2745.95	113.766
Cluster5	2015.47	655.055	390.368	2744.31	113.632
Cluster5	2015.29	654.678	390.139	2743.21	113.393
Cluster5	2015.11	654.188	389.89	2742.39	113.184
Cluster5	2014.93	653.617	389.43	2740.11	112.959
Cluster5	2014.75	652.697	388.829	2738.27	112.565
Cluster5	2014.58	651.554	388.322	2734.45	111.768
Cluster5	2014.4	650.525	387.593	2732.46	110.78
Cluster5	2014.22	648.94	386.498	2729.09	109.177
Cluster5	2014.04	647.025	384.929	2720.36	107.706
Cluster5	2013.86	644.376	383.545	2712.81	105.29
Cluster5	2013.68	641.735	381.59	2705.21	102.406
Cluster5	2013.51	638.596	379.206	2694.37	99.1579
Cluster5	2013.33	633.926	375.938	2680.7	94.5926
Cluster5	2013.15	628.665	372.086	2660.71	87.4402
Cluster5	2012.97	621.32	367.788	2623.62	80.3548
Cluster5	2012.79	613.624	361.97	2595.11	71.8343
Cluster5	2012.61	604.26	355.916	2563.88	62.7252
Cluster5	2012.43	593.968	348.961	2538.6	54.7362
Cluster5	2012.26	581.764	340.431	2494.68	47.1695
Cluster5	2012.08	568.68	331.331	2453.05	41.0767
Cluster5	2011.9	550.43	321.152	2400.38	35.9452
Cluster5	2011.72	532.532	309.361	2339.78	31.3506
Cluster5	2011.54	513.438	296.474	2298.23	27.7985
Cluster5	2011.36	492.529	281.92	2237.53	24.5999
Cluster5	2011.19	469.659	265.515	2166.41	21.9049
Cluster5	2011.01	445.699	247.524	2079.68	19.5688
Cluster5	2010.83	421.688	228.652	2005.6	17.5879
Cluster5	2010.65	396.642	207.532	1930.43	15.7327
Cluster5	2010.47	372.076	186.094	1841.56	14.4448
Cluster5	2010.29	345.737	162.124	1755.74	13.2235
Cluster5	2010.11	319.631	137.595	1676.17	12.056
Cluster5	2009.94	293.194	115.006	1569.21	11.0933
Cluster5	2009.76	268.178	95.3235	1460.47	10.3798
Cluster5	2009.58	242.284	79.0177	1354.54	9.75527
Cluster5	2009.4	217.445	66.6501	1252.87	9.10387
Cluster5	2009.22	195.675	57.42	1142.68	8.58823
Cluster5	2009.04	173.599	50.14	1031.48	8.08465
Cluster5	2008.87	154.608	44.4033	928.196	7.65938
Cluster5	2008.69	137.967	39.8567	847.809	7.26802
Cluster5	2008.51	122.173	35.9713	764.252	7.01594
Cluster5	2008.33	107.833	32.6983	682.597	6.68573
Cluster5	2008.15	96.2443	30.2025	611.457	6.41241
Cluster5	2007.97	85.0257	27.9593	538.165	6.12794
Cluster5	2007.79	74.4688	26.0651	467.473	5.93262
Cluster5	2007.62	65.7906	24.4306	403.911	5.71667
Cluster5	2007.44	58.8875	23.037	353.527	5.53596
Cluster5	2007.26	52.8164	21.8016	306.594	5.35768
Cluster5	2007.08	47.2504	20.7452	268.474	5.19984
Cluster5	2006.9	42.6646	19.8138	232.037	5.03687
Cluster5	2006.72	38.6738	18.9584	199.99	4.86394
Cluster5	2006.55	35.4667	18.2369	173.771	4.71038
Cluster5	2006.37	32.7018	17.5576	149.263	4.5252
Cluster5	2006.19	30.0833	16.9487	127.942	4.38104
Cluster5	2006.01	27.9355	16.4033	112.847	4.21095
Cluster5	2005.83	26.0313	15.902	101.279	4.06766
Cluster5	2005.65	24.5755	15.4438	92.4851	3.91677
Cluster5	2005.48	23.218	15.0474	84.7495	3.76889
Cluster5	2005.3	21.9261	14.6347	78.4519	3.62925
Cluster5	2005.12	20.902	14.2978	73.1149	3.50938
Cluster5	2004.94	20.0192	13.9637	69.1083	3.38526
Cluster5	2004.76	19.2548	13.6541	65.7318	3.24776
Cluster5	2004.58	18.3593	13.3428	62.407	3.11882
Cluster5	2004.4	17.7589	13.0696	60.0138	2.98386
Cluster5	2004.23	17.184	12.7845	57.3126	2.85459
Cluster5	2004.05	16.7278	12.5238	55.4635	2.72066
Cluster5	2003.87	16.3014	12.2947	53.7984	2.62061
Cluster5	2003.69	15.876	12.0603	51.846	2.52407
Cluster5	2003.51	15.5027	11.8341	50.4446	2.43067
Cluster5	2003.33	15.1544	11.6058	49.0232	2.34965

## Sheet: Fig5
sample_name	ahpC_fraction	rifampicin	inc_status
pgy_28	1	Susceptible	Formerly incarcerated
pgy_29	1	Susceptible	Never incarcerated
pgy_36	1	Susceptible	Never incarcerated
pgy_37	0	Susceptible	Never incarcerated
pgy_64	1	Susceptible	Never incarcerated
pgy_86	1	rpoB (His445Leu)	Never incarcerated
pgy_87	0	Susceptible	Never incarcerated
pgy_90	1	Susceptible	Never incarcerated
pgy_98	1	Susceptible	Never incarcerated
pgy_99	0	Susceptible	Never incarcerated
pgy_101	1	Susceptible	Never incarcerated
pgy_105	1	Susceptible	Incarcerated
pgy_150	0.995	Susceptible	Never incarcerated
pgy_153	1	Susceptible	Never incarcerated
pgy_173	1	Susceptible	Never incarcerated
pgy_181	1	Susceptible	Never incarcerated
pgy_202	0	Susceptible	Never incarcerated
pgy_212	0.986	Susceptible	Incarcerated
pgy_218	0.947	Susceptible	Never incarcerated
pgy_224	1	Susceptible	Incarcerated
pgy_234	1	Susceptible	Formerly incarcerated
pgy_247	0	Susceptible	Never incarcerated
pgy_248	1	Susceptible	Never incarcerated
pgy_253	1	Susceptible	Never incarcerated
pgy_254	1	Susceptible	Never incarcerated
pgy_260	1	Susceptible	Never incarcerated
pgy_261	1	Susceptible	Never incarcerated
pgy_264	1	Susceptible	Formerly incarcerated
pgy_266	1	Susceptible	Never incarcerated
pgy_279	1	Susceptible	Never incarcerated
pgy_287	1	Susceptible	Never incarcerated
pgy_289	1	Susceptible	Incarcerated
pgy_296	1	Susceptible	Never incarcerated
pgy_297	0.932	Susceptible	Incarcerated
pgy_308	1	Susceptible	Formerly incarcerated
pgy_313	1	Susceptible	Never incarcerated
pgy_314	1	Susceptible	Formerly incarcerated
pgy_318	1	Susceptible	Never incarcerated
pgy_323	1	Susceptible	Incarcerated
pgy_324	1	Susceptible	Never incarcerated
pgy_327	0	Susceptible	Never incarcerated
pgy_336	1	Susceptible	Formerly incarcerated
pgy_338	1	Susceptible	Incarcerated
pgy_349	1	Susceptible	Never incarcerated
pgy_354	1	Susceptible	Never incarcerated
pgy_363	1	Susceptible	Never incarcerated
pgy_386	1	Susceptible	Formerly incarcerated
pgy_393	1	Susceptible	Never incarcerated
pgy_404	1	Susceptible	Never incarcerated
pgy_407	0.167	Susceptible	Formerly incarcerated
pgy_411	1	Susceptible	Never incarcerated
pgy_417	1	Susceptible	Incarcerated
pgy_424	1	Susceptible	Never incarcerated
pgy_442	0	Susceptible	Never incarcerated
pgy_450	1	Susceptible	Never incarcerated
pgy_457	1	Susceptible	Never incarcerated
pgy_459	1	Susceptible	Incarcerated
pgy_466	0	Susceptible	Never incarcerated
